# Supplementary material for: Eph receptor B6 shapes a cold immune microenvironment, inhibiting anti-cancer immunity and immunotherapy response in bladder cancer
Source: Front Oncol. 2023 Aug 9;13:1175183. doi: 10.3389/fonc.2023.1175183 (PMC10450340; doi:10.3389/fonc.2023.1175183)
Supplement: Supplementary file 6 [file Table_1.xlsx]

## Sheet: Sheet1
Supplementary table 1: The software (algorithms) applied in this study
R
R	4.1.2
ComplexHeatmap	2.10.0
survival	3.3-1
survminer	0.4.9
GSEABase	1.56.0
clusterProfiler	4.2.2
org.Hs.eg.db	3.14.0
GSVA	1.42.0
limma	3.50.3
pROC	1.18.0
maftools	2.10.05
timeROC	0.4.9
GEOquery	2.62.2
timeROC	0.4
immunedeconv	2.1.0
glmnet	4.1-4
CoxBoost	1.5
randomForestSRC	3.1.1
ggplot2	3.3.5
IMvigor210CoreBiologies	0.1.13
msigdbr	7.4.1
Python3
python	3.9.5
plotly	5.9.0
Website resources
TIP	http://biocc.hrbmu.edu.cn/TIP/
CIBERSORTx	https://cibersortx.stanford.edu/
xena	http://xena.ucsc.edu/
cbioportal	https://www.cbioportal.org/
