# Supplementary material for: Eph receptor B6 shapes a cold immune microenvironment, inhibiting anti-cancer immunity and immunotherapy response in bladder cancer
Source: Front Oncol. 2023 Aug 9;13:1175183. doi: 10.3389/fonc.2023.1175183 (PMC10450340; doi:10.3389/fonc.2023.1175183)
Supplement: Supplementary file 7 [file Table_2.xlsx]

## Sheet: cancer vs normal DEGs
DEGs between tumor and normal bladder tissues
	logFC	AveExpr	t	P.Value	adj.P.Val	B	ID	regulation
UBE2C	4.05995	6.62776	13.8406	3.04915e-36	3.29004e-32	71.4695	UBE2C	significant
TROAP	3.93774	4.42844	13.1908	1.47417e-33	7.95317e-30	65.3879	TROAP	significant
OTX1	4.9755	0.363385	12.6557	2.1827e-31	7.85044e-28	60.4714	OTX1	significant
TOP2A	3.46723	5.43971	12.5905	3.98828e-31	1.07584e-27	59.8784	TOP2A	significant
CDC20	3.76186	5.73814	12.4448	1.52519e-30	3.29137e-27	58.5591	CDC20	significant
UHRF1	3.53912	3.49691	12.3592	3.34465e-30	6.0148e-27	57.7868	UHRF1	significant
EME1	3.17879	1.665	12.3099	5.24907e-30	8.09106e-27	57.3435	EME1	significant
KIF20A	3.57781	3.47723	12.1839	1.65705e-29	2.23495e-26	56.2129	KIF20A	significant
PKMYT1	3.31382	4.5529	12.1576	2.10489e-29	2.52352e-26	55.9777	PKMYT1	significant
TK1	3.21771	5.76249	11.9801	1.05e-28	1.13295e-25	54.3972	TK1	significant
IQGAP3	3.57296	2.56344	11.9262	1.70653e-28	1.67395e-25	53.9197	IQGAP3	significant
AURKB	3.35741	4.79426	11.8818	2.54529e-28	2.28864e-25	53.5266	AURKB	significant
RAD54L	3.42596	2.93077	11.7825	6.20211e-28	5.14775e-25	52.6509	RAD54L	significant
CDC25C	3.17152	1.72043	11.7714	6.84621e-28	5.27647e-25	52.5537	CDC25C	significant
NCAPH	3.4672	3.45917	11.7439	8.75737e-28	6.29947e-25	52.3116	NCAPH	significant
CDCA3	3.17927	4.48497	11.7331	9.64149e-28	6.50198e-25	52.2171	CDCA3	significant
ASF1B	3.06069	4.09538	11.7019	1.27432e-27	8.08818e-25	51.9429	ASF1B	significant
RECQL4	2.96731	4.61053	11.6644	1.77997e-27	1.06699e-24	51.6143	RECQL4	significant
CFD	-4.69504	3.64636	-11.6414	2.18504e-27	1.24088e-24	51.4127	CFD	significant
BIRC5	3.41012	4.46334	11.6283	2.45384e-27	1.27329e-24	51.2987	BIRC5	significant
CDT1	3.26611	3.51071	11.6272	2.47813e-27	1.27329e-24	51.289	CDT1	significant
GTSE1	3.19586	2.56299	11.6142	2.78332e-27	1.31916e-24	51.1748	GTSE1	significant
F10	-4.65215	-0.86952	-11.613	2.81192e-27	1.31916e-24	51.1648	F10	significant
PYGM	-4.59012	-1.25957	-11.5313	5.8047e-27	2.60969e-24	50.4522	PYGM	significant
PI16	-9.10741	-2.01501	-11.4138	1.63785e-26	7.06898e-24	49.4326	PI16	significant
NEK2	3.77803	3.16756	11.3906	2.00919e-26	8.2575e-24	49.2317	NEK2	significant
FAM107A	-4.98034	-0.341496	-11.3874	2.06629e-26	8.2575e-24	49.2042	FAM107A	significant
CDCA8	3.16434	3.57136	11.2446	7.22875e-26	2.78565e-23	47.9733	CDCA8	significant
NR4A1	-4.35663	5.04161	-11.2154	9.33089e-26	3.47174e-23	47.7225	NR4A1	significant
TTK	3.26887	2.54328	11.1723	1.35919e-25	4.88857e-23	47.3528	TTK	significant
ESM1	4.50301	1.83729	11.1308	1.94882e-25	6.5931e-23	46.9987	ESM1	significant
BLM	2.21661	2.62723	11.1305	1.95532e-25	6.5931e-23	46.9954	BLM	significant
RDM1	4.6179	0.851979	11.1201	2.13885e-25	6.9934e-23	46.9072	RDM1	significant
TPX2	3.54598	4.6796	11.0193	5.12486e-25	1.62639e-22	46.0486	TPX2	significant
KIF2C	3.04315	3.85254	11.0149	5.3248e-25	1.64156e-22	46.011	KIF2C	significant
CENPA	3.60642	3.13275	10.9967	6.23334e-25	1.86827e-22	45.8562	CENPA	significant
NUF2	3.34138	3.35543	10.9564	8.82085e-25	2.57235e-22	45.515	NUF2	significant
POLQ	3.25319	0.816535	10.9522	9.14828e-25	2.59763e-22	45.4792	POLQ	significant
KLF2	-3.20494	2.63803	-10.9112	1.30186e-24	3.6018e-22	45.1326	KLF2	significant
NCAPG	3.158	2.78499	10.9076	1.34303e-24	3.62281e-22	45.102	NCAPG	significant
NME1	1.59444	7.37416	10.8946	1.50122e-24	3.95076e-22	44.9926	NME1	significant
FBXL6	1.73677	4.4965	10.8907	1.55195e-24	3.98702e-22	44.9599	FBXL6	significant
ITGA8	-3.89355	-0.168486	-10.8633	1.9644e-24	4.92928e-22	44.7284	ITGA8	significant
SCARA5	-6.97671	-2.0783	-10.8482	2.23622e-24	5.3934e-22	44.6011	SCARA5	significant
SPAG5	2.61834	4.77604	10.8475	2.24933e-24	5.3934e-22	44.5953	SPAG5	significant
ASPM	3.41166	2.23106	10.8342	2.51973e-24	5.91041e-22	44.4838	ASPM	significant
MKI67	3.29268	3.78146	10.8235	2.76313e-24	6.34345e-22	44.3932	MKI67	significant
XKR4	-6.16435	-8.04957	-10.8065	3.19414e-24	7.18016e-22	44.2508	XKR4	significant
CENPM	2.65792	4.13105	10.8004	3.36569e-24	7.41138e-22	44.1994	CENPM	significant
SMTN	-2.81768	5.21937	-10.7378	5.74472e-24	1.23971e-21	43.6742	SMTN	significant
CCNB2	3.05878	4.55481	10.6975	8.09751e-24	1.71318e-21	43.337	CCNB2	significant
POLR2H	1.24202	6.5802	10.6222	1.53413e-23	3.18333e-21	42.7093	POLR2H	NS
HLF	-5.19692	-2.37908	-10.5643	2.50365e-23	5.09705e-21	42.2283	HLF	significant
ZWINT	2.79425	4.8956	10.5335	3.2478e-23	6.45403e-21	41.9727	ZWINT	significant
TCF21	-4.44658	-0.457671	-10.5319	3.28982e-23	6.45403e-21	41.9601	TCF21	significant
MELK	3.48413	3.38857	10.5237	3.52545e-23	6.79279e-21	41.8922	MELK	significant
LIG1	1.72897	5.19052	10.4355	7.40413e-23	1.40159e-20	41.1635	LIG1	significant
PLCD4	-2.76292	-0.631367	-10.4055	9.52025e-23	1.7481e-20	40.9166	PLCD4	significant
EXO1	2.95898	2.27404	10.405	9.55866e-23	1.7481e-20	40.9127	EXO1	significant
CSRP1	-2.65385	6.99039	-10.3747	1.2312e-22	2.21411e-20	40.6641	CSRP1	significant
CBX7	-2.49852	2.79263	-10.3384	1.66832e-22	2.95102e-20	40.3658	CBX7	significant
PLAC9	-3.85475	1.89126	-10.3104	2.10628e-22	3.6656e-20	40.1369	PLAC9	significant
ADAMTS1	-3.78452	3.0844	-10.2903	2.48928e-22	4.26339e-20	39.9729	ADAMTS1	significant
SYNPO2	-5.23967	1.32739	-10.2376	3.85748e-22	6.50346e-20	39.5429	SYNPO2	significant
HSPB6	-6.19509	2.42608	-10.2337	3.98482e-22	6.61481e-20	39.511	HSPB6	significant
SOX17	-2.96719	-0.226127	-10.223	4.35476e-22	7.11937e-20	39.4238	SOX17	significant
MEN1	1.30132	4.64024	10.2124	4.75395e-22	7.65599e-20	39.3377	MEN1	NS
ITIH5	-4.04654	1.55582	-10.1894	5.75052e-22	9.11438e-20	39.1509	ITIH5	significant
KIF4A	3.10204	2.57995	10.1877	5.82847e-22	9.11438e-20	39.1377	KIF4A	significant
FOXM1	3.19888	4.49777	10.1079	1.12592e-21	1.73553e-19	38.4913	FOXM1	significant
HMGB3	2.22827	6.2084	10.0657	1.59308e-21	2.42104e-19	38.1507	HMGB3	significant
PPP1R12B	-3.22302	2.57632	-10.0624	1.63757e-21	2.45409e-19	38.1237	PPP1R12B	significant
CENPF	3.20306	4.5679	10.0524	1.77785e-21	2.62781e-19	38.043	CENPF	significant
FANCA	2.2592	4.19489	10.0086	2.5443e-21	3.70987e-19	37.6912	FANCA	significant
MYOC	-7.44681	-5.33495	-9.98754	3.02291e-21	4.34896e-19	37.522	MYOC	significant
CCNB1	2.65567	5.67311	9.98562	3.0707e-21	4.35959e-19	37.5066	CCNB1	significant
TPPP	-4.1194	-0.980833	-9.98198	3.1635e-21	4.433e-19	37.4774	TPPP	significant
BUB1B	2.71946	2.8189	9.97998	3.21562e-21	4.44828e-19	37.4614	BUB1B	significant
PDE2A	-2.80532	0.798763	-9.97629	3.31382e-21	4.52608e-19	37.4319	PDE2A	significant
PAFAH1B3	2.08933	6.40922	9.94375	4.32182e-21	5.82906e-19	37.1712	PAFAH1B3	significant
TACC3	2.34293	5.33909	9.91656	5.39286e-21	7.14601e-19	36.954	TACC3	significant
NR4A3	-4.63301	0.0476189	-9.9157	5.4307e-21	7.14601e-19	36.9471	NR4A3	significant
CDCA2	2.84859	1.62375	9.91289	5.55662e-21	7.22361e-19	36.9246	CDCA2	significant
AURKA	2.69286	3.8799	9.90289	6.02735e-21	7.74227e-19	36.8448	AURKA	significant
SPC25	2.86509	2.64667	9.89875	6.23365e-21	7.87253e-19	36.8118	SPC25	significant
FANCD2	2.13106	3.61556	9.89794	6.27468e-21	7.87253e-19	36.8054	FANCD2	significant
PPP1R14B	1.48854	7.7561	9.89564	6.39309e-21	7.9289e-19	36.787	PPP1R14B	NS
CEP55	2.89725	3.39602	9.88737	6.83752e-21	8.31051e-19	36.7211	CEP55	significant
SLC25A25	-2.29833	2.91143	-9.88706	6.85482e-21	8.31051e-19	36.7186	SLC25A25	significant
FOXF1	-3.60577	1.18408	-9.8806	7.22402e-21	8.6608e-19	36.6671	FOXF1	significant
KIFC1	2.76199	4.07897	9.87038	7.84862e-21	9.30622e-19	36.5857	KIFC1	significant
XRCC2	2.6375	0.524067	9.84748	9.45016e-21	1.10834e-18	36.4035	XRCC2	significant
DEPDC1B	2.98643	2.04546	9.84494	9.64697e-21	1.11926e-18	36.3833	DEPDC1B	significant
GNG7	-3.42208	-0.717971	-9.82837	1.10322e-20	1.26635e-18	36.2517	GNG7	significant
C1QTNF7	-4.48818	-1.73984	-9.81049	1.27493e-20	1.44806e-18	36.1097	C1QTNF7	significant
SPARCL1	-3.41402	4.95143	-9.80773	1.30368e-20	1.46528e-18	36.0879	SPARCL1	significant
SRF	-1.56799	4.10392	-9.80595	1.32257e-20	1.46708e-18	36.0738	SRF	significant
KNTC1	1.95206	3.80681	9.80503	1.33247e-20	1.46708e-18	36.0664	KNTC1	significant
ATP1A2	-6.6026	-2.74606	-9.80082	1.37855e-20	1.50248e-18	36.0331	ATP1A2	significant
NUSAP1	2.85426	4.42471	9.79181	1.48256e-20	1.59968e-18	35.9617	NUSAP1	significant
RAD51	2.38389	3.21328	9.78295	1.59253e-20	1.70133e-18	35.8915	RAD51	significant
GINS1	2.598	2.78298	9.76188	1.88751e-20	1.99669e-18	35.7248	GINS1	significant
UBE2T	2.24286	4.73971	9.7499	2.07888e-20	2.17778e-18	35.6301	UBE2T	significant
PDK4	-4.42302	1.94038	-9.72824	2.47475e-20	2.56755e-18	35.4591	PDK4	significant
ECE2	1.97479	3.18209	9.72369	2.56694e-20	2.63784e-18	35.4232	ECE2	significant
PLK1	2.93631	4.35102	9.7198	2.64845e-20	2.69592e-18	35.3925	PLK1	significant
SLC39A4	2.09142	6.28472	9.70836	2.90353e-20	2.92795e-18	35.3023	SLC39A4	significant
CDCA5	2.85385	3.79347	9.69826	3.14868e-20	3.14577e-18	35.2228	CDCA5	significant
PSD	-3.59149	1.47035	-9.68933	3.38268e-20	3.34854e-18	35.1525	PSD	significant
DUS1L	1.35579	7.1166	9.68546	3.48939e-20	3.42277e-18	35.122	DUS1L	NS
CRY2	-1.64883	2.71753	-9.68059	3.62851e-20	3.52717e-18	35.0837	CRY2	significant
PBK	3.1885	2.54213	9.6624	4.19784e-20	4.02569e-18	34.9407	PBK	significant
NR4A2	-3.15189	1.91424	-9.66186	4.21596e-20	4.02569e-18	34.9365	NR4A2	significant
FAM83H	2.75571	5.09235	9.6109	6.33681e-20	5.99774e-18	34.5368	FAM83H	significant
PMP2	-6.23992	-6.52687	-9.6076	6.50576e-20	6.1041e-18	34.511	PMP2	significant
COX7A1	-3.16867	4.13923	-9.60358	6.71766e-20	6.24859e-18	34.4795	COX7A1	significant
CCNA2	2.68335	3.52905	9.59808	7.01921e-20	6.47327e-18	34.4365	CCNA2	significant
DUSP1	-3.50969	6.2335	-9.59576	7.15051e-20	6.53847e-18	34.4183	DUSP1	significant
MYH11	-6.31979	4.00094	-9.57718	8.29157e-20	7.51816e-18	34.2731	MYH11	significant
AQP1	-2.68522	4.84407	-9.56752	8.95416e-20	8.05128e-18	34.1977	AQP1	significant
MYOM1	-3.57982	-0.575648	-9.55841	9.628e-20	8.58563e-18	34.1265	MYOM1	significant
PGM5	-5.92978	0.699703	-9.54699	1.05434e-19	9.32487e-18	34.0375	PGM5	significant
FHL1	-4.82961	3.01593	-9.53299	1.17836e-19	1.0337e-17	33.9284	FHL1	significant
OIP5	2.76415	2.18415	9.51726	1.33509e-19	1.16175e-17	33.806	OIP5	significant
BUB1	2.64838	3.21539	9.51208	1.39111e-19	1.2008e-17	33.7656	BUB1	significant
LMOD1	-5.01483	2.01617	-9.46382	2.03844e-19	1.74562e-17	33.391	LMOD1	significant
NPAS4	-5.73219	-6.04125	-9.45197	2.23864e-19	1.90196e-17	33.2991	NPAS4	significant
CCDC69	-2.72341	3.11364	-9.44677	2.33255e-19	1.96381e-17	33.2588	CCDC69	significant
ZFP36	-2.85906	7.07847	-9.44594	2.34784e-19	1.96381e-17	33.2524	ZFP36	significant
ALG3	1.21483	5.86358	9.43197	2.6216e-19	2.17593e-17	33.1443	ALG3	NS
LGI4	-2.87576	0.416634	-9.41924	2.89829e-19	2.37808e-17	33.0459	LGI4	significant
EGR3	-4.25258	0.22059	-9.41876	2.90924e-19	2.37808e-17	33.0422	EGR3	significant
TARBP2	1.24253	4.99055	9.41381	3.02507e-19	2.45417e-17	33.0039	TARBP2	NS
RHOB	-2.22637	6.49886	-9.40646	3.20539e-19	2.58106e-17	32.9472	RHOB	significant
TRAIP	1.95481	2.61332	9.3894	3.66589e-19	2.93e-17	32.8156	TRAIP	significant
PRC1	2.33566	5.19298	9.38707	3.73385e-19	2.96237e-17	32.7975	PRC1	significant
CKAP2L	3.06942	1.84603	9.35845	4.67528e-19	3.68221e-17	32.5771	CKAP2L	significant
LIMS2	-3.19348	3.33546	-9.33891	5.44969e-19	4.26103e-17	32.4269	LIMS2	significant
STXBP2	1.61675	6.50495	9.29209	7.8622e-19	6.1031e-17	32.0676	STXBP2	significant
AOC3	-3.63321	2.84335	-9.26712	9.55403e-19	7.34563e-17	31.8765	AOC3	significant
TNS1	-3.73807	2.81603	-9.26652	9.59902e-19	7.34563e-17	31.8719	TNS1	significant
CHTF18	1.90948	4.03624	9.25832	1.02331e-18	7.77572e-17	31.8092	CHTF18	significant
EGR1	-3.53087	5.45627	-9.239	1.18957e-18	8.97581e-17	31.6617	EGR1	significant
PCGF1	1.1222	4.49761	9.23289	1.24747e-18	9.3474e-17	31.6151	PCGF1	NS
MYOCD	-5.58319	-2.33881	-9.211	1.47898e-18	1.10057e-16	31.4482	MYOCD	significant
GSN	-2.37321	7.36797	-9.20493	1.55034e-18	1.14577e-16	31.4021	GSN	significant
JAM2	-3.06387	0.614947	-9.20104	1.59792e-18	1.1729e-16	31.3724	JAM2	significant
POLD1	1.76567	4.9395	9.19371	1.69153e-18	1.23213e-16	31.3166	POLD1	significant
PER2	-2.11046	1.34467	-9.19295	1.70145e-18	1.23213e-16	31.3109	PER2	significant
SLC25A39	1.16927	7.40485	9.19044	1.73489e-18	1.24797e-16	31.2918	SLC25A39	NS
KIF14	3.05269	0.578839	9.17329	1.98167e-18	1.41604e-16	31.1615	KIF14	significant
SLC19A1	1.95002	3.37648	9.10891	3.2601e-18	2.31425e-16	30.6737	SLC19A1	significant
FXYD1	-5.11032	0.947119	-9.10613	3.33073e-18	2.34792e-16	30.6527	FXYD1	significant
LRRC45	1.60626	4.23776	9.10534	3.35107e-18	2.34792e-16	30.6467	LRRC45	significant
LDB3	-3.68905	-2.16071	-9.10214	3.4348e-18	2.39106e-16	30.6225	LDB3	significant
NEIL3	3.58569	-0.045517	9.0981	3.54351e-18	2.45093e-16	30.592	NEIL3	significant
HMMR	2.79806	2.57733	9.08009	4.07079e-18	2.7977e-16	30.4561	HMMR	significant
SORCS1	-6.35042	-5.77449	-9.07836	4.12529e-18	2.81721e-16	30.443	SORCS1	significant
CDC25A	2.33013	1.80603	9.05221	5.04441e-18	3.42322e-16	30.246	CDC25A	significant
CCNF	1.85052	2.87462	9.04492	5.33495e-18	3.59776e-16	30.1911	CCNF	significant
FOSB	-4.56624	3.91678	-9.03879	5.59194e-18	3.74764e-16	30.145	FOSB	significant
GEMIN6	1.21475	3.77698	9.02489	6.22108e-18	4.14355e-16	30.0406	GEMIN6	NS
TXNDC12	1.06778	5.63744	9.01083	6.92859e-18	4.58647e-16	29.935	TXNDC12	NS
RAC3	2.66105	3.61388	9.00729	7.1191e-18	4.67322e-16	29.9085	RAC3	significant
BRIP1	2.56659	0.875716	9.0068	7.14626e-18	4.67322e-16	29.9047	BRIP1	significant
AFF3	-4.67117	-2.7686	-9.001	7.4704e-18	4.85576e-16	29.8613	AFF3	significant
SMUG1	1.08845	5.53509	8.99599	7.76257e-18	5.01546e-16	29.8237	SMUG1	NS
FILIP1	-3.85521	-1.17165	-8.98987	8.13435e-18	5.22438e-16	29.7779	FILIP1	significant
KIF23	2.5664	3.41128	8.98746	8.28578e-18	5.29015e-16	29.7598	KIF23	significant
PID1	-3.7367	-0.178728	-8.98287	8.58165e-18	5.44682e-16	29.7254	PID1	significant
CD34	-2.18628	3.62914	-8.96524	9.81931e-18	6.18446e-16	29.5935	CD34	significant
NEGR1	-4.73512	-1.49435	-8.96472	9.85845e-18	6.18446e-16	29.5896	NEGR1	significant
ITPKB	-1.72286	2.73678	-8.95303	1.07779e-17	6.72215e-16	29.5022	ITPKB	significant
LTBP4	-2.38684	5.16549	-8.94705	1.12806e-17	6.96367e-16	29.4576	LTBP4	significant
GINS2	2.17692	3.01475	8.94689	1.12942e-17	6.96367e-16	29.4564	GINS2	significant
APOLD1	-2.55806	2.22751	-8.93651	1.22245e-17	7.49446e-16	29.3789	APOLD1	significant
RCC2	1.35024	6.13139	8.92645	1.31974e-17	8.04518e-16	29.3038	RCC2	NS
C21orf58	2.3722	1.87921	8.92098	1.37585e-17	8.34015e-16	29.2631	C21orf58	significant
RNASEH2A	1.65406	5.3646	8.90985	1.49742e-17	9.02637e-16	29.1801	RNASEH2A	significant
JAM3	-2.881	2.099	-8.89252	1.70821e-17	1.02397e-15	29.0511	JAM3	significant
GNAL	-3.10405	0.0308688	-8.88603	1.79442e-17	1.06971e-15	29.0029	GNAL	significant
PTTG1	2.32831	5.90798	8.88188	1.85188e-17	1.0979e-15	28.972	PTTG1	significant
TMC6	1.89479	5.77285	8.8713	2.00659e-17	1.18312e-15	28.8935	TMC6	significant
DEPDC1	2.99858	1.56093	8.86543	2.09783e-17	1.23019e-15	28.8499	DEPDC1	significant
KIF15	2.56555	2.31663	8.8625	2.14487e-17	1.25098e-15	28.8282	KIF15	significant
LMOD3	-3.2856	-4.35951	-8.85134	2.33416e-17	1.35406e-15	28.7454	LMOD3	significant
CNN1	-5.78044	3.92736	-8.84675	2.41667e-17	1.39443e-15	28.7114	CNN1	significant
COL14A1	-3.57978	2.4067	-8.83843	2.57361e-17	1.47709e-15	28.6497	COL14A1	significant
ADH1B	-7.86939	-1.46314	-8.81703	3.0253e-17	1.72714e-15	28.4914	ADH1B	significant
SORBS1	-4.16899	1.69519	-8.80917	3.21029e-17	1.82311e-15	28.4333	SORBS1	significant
LRRC3B	-6.87367	-6.53966	-8.80536	3.30381e-17	1.86639e-15	28.4052	LRRC3B	significant
CACNA1H	-3.3966	1.30214	-8.79485	3.57633e-17	2.00128e-15	28.3276	CACNA1H	significant
ATP1B2	-2.91701	-1.46407	-8.79473	3.57968e-17	2.00128e-15	28.3266	ATP1B2	significant
NCAM1	-5.18301	-1.1941	-8.78818	3.76055e-17	2.09157e-15	28.2784	NCAM1	significant
ISL2	3.62239	-0.308506	8.78618	3.81774e-17	2.11248e-15	28.2636	ISL2	significant
PLP1	-7.06889	-4.22227	-8.77326	4.20787e-17	2.31648e-15	28.1683	PLP1	significant
CENPK	2.40747	2.64856	8.75777	4.72774e-17	2.58946e-15	28.0543	CENPK	significant
CKS2	1.97626	6.52411	8.75551	4.8085e-17	2.62039e-15	28.0377	CKS2	significant
CST1	8.04476	2.38252	8.75356	4.8795e-17	2.64572e-15	28.0233	CST1	significant
ADAM33	-4.25657	-0.243504	-8.7519	4.94095e-17	2.66564e-15	28.0111	ADAM33	significant
COASY	1.11121	5.97899	8.75103	4.97325e-17	2.66972e-15	28.0047	COASY	NS
RASL12	-3.18939	1.23445	-8.73755	5.50314e-17	2.93955e-15	27.9056	RASL12	significant
BHMT2	-4.45581	-1.64757	-8.73678	5.53479e-17	2.94189e-15	27.9	BHMT2	significant
FOS	-3.32099	7.12807	-8.73387	5.65694e-17	2.99208e-15	27.8786	FOS	significant
KCNMB1	-4.01735	-0.198101	-8.72654	5.9769e-17	3.14589e-15	27.8247	KCNMB1	significant
SLMAP	-2.07194	4.1536	-8.72499	6.0466e-17	3.16712e-15	27.8134	SLMAP	significant
RRM2	2.9368	4.87526	8.71829	6.35799e-17	3.31414e-15	27.7642	RRM2	significant
RAI2	-3.18507	0.869412	-8.71021	6.75472e-17	3.50401e-15	27.705	RAI2	significant
ACACB	-2.63614	0.632557	-8.69816	7.39242e-17	3.80462e-15	27.6166	ACACB	significant
TCEAL7	-3.27425	-0.0157171	-8.69794	7.40472e-17	3.80462e-15	27.615	TCEAL7	significant
MFSD3	1.71358	4.04825	8.6661	9.39341e-17	4.80355e-15	27.3821	MFSD3	significant
EPM2A	-1.86647	0.362544	-8.66146	9.7248e-17	4.94955e-15	27.3482	EPM2A	significant
PPP1R14A	-3.03557	3.3078	-8.65544	1.01712e-16	5.15246e-15	27.3043	PPP1R14A	significant
EFNA4	1.72868	4.13902	8.64101	1.13263e-16	5.69385e-15	27.199	EFNA4	significant
ACTL6A	1.29108	5.69766	8.64078	1.13455e-16	5.69385e-15	27.1973	ACTL6A	NS
FLAD1	1.19547	5.47966	8.63857	1.15341e-16	5.76171e-15	27.1812	FLAD1	NS
CYP27B1	2.6105	0.712606	8.63653	1.17099e-16	5.82256e-15	27.1664	CYP27B1	significant
AUP1	0.93257	7.16219	8.62189	1.30582e-16	6.46322e-15	27.0597	AUP1	NS
P2RX1	-5.16534	-0.820583	-8.61136	1.41218e-16	6.95772e-15	26.9831	P2RX1	significant
NDC80	2.47129	3.35026	8.60629	1.4664e-16	7.192e-15	26.9462	NDC80	significant
KIF11	2.29905	2.87449	8.58902	1.6669e-16	8.13839e-15	26.8208	KIF11	significant
SYNE1	-2.41136	2.24886	-8.56336	2.01601e-16	9.79854e-15	26.6347	SYNE1	significant
SLIT3	-3.52297	1.87401	-8.56103	2.0512e-16	9.92487e-15	26.6177	SLIT3	significant
SHCBP1	2.48195	2.36224	8.55406	2.15965e-16	1.0403e-14	26.5673	SHCBP1	significant
ASB2	-3.67085	0.294706	-8.55217	2.19009e-16	1.05027e-14	26.5536	ASB2	significant
RGS2	-3.27857	4.58391	-8.54842	2.25169e-16	1.07503e-14	26.5265	RGS2	significant
DTL	2.60446	2.23188	8.54204	2.36036e-16	1.11986e-14	26.4804	DTL	significant
HELLS	1.78577	2.8817	8.5417	2.36633e-16	1.11986e-14	26.4779	HELLS	significant
NUP85	1.17651	5.75265	8.53887	2.4163e-16	1.13851e-14	26.4574	NUP85	NS
CDC6	2.5004	3.15586	8.53034	2.57347e-16	1.2073e-14	26.3958	CDC6	significant
POP7	1.08298	5.64009	8.52355	2.70571e-16	1.26384e-14	26.3467	POP7	NS
EBF1	-2.78077	-0.336751	-8.51361	2.91171e-16	1.3542e-14	26.2749	EBF1	significant
ABI3BP	-3.87544	1.17474	-8.50618	3.07546e-16	1.42422e-14	26.2214	ABI3BP	significant
TP53INP2	-2.23469	3.13432	-8.50113	3.19225e-16	1.47198e-14	26.1849	TP53INP2	significant
VIT	-7.368	-4.94321	-8.49935	3.23421e-16	1.4825e-14	26.1722	VIT	significant
ESPL1	2.53591	2.19844	8.499	3.24255e-16	1.4825e-14	26.1696	ESPL1	significant
RASSF7	2.24094	5.2896	8.49628	3.30828e-16	1.50617e-14	26.15	RASSF7	significant
KLF9	-2.80165	2.06875	-8.48022	3.72322e-16	1.68796e-14	26.0344	KLF9	significant
POLE2	2.02703	2.60216	8.47869	3.76527e-16	1.69989e-14	26.0234	POLE2	significant
WFDC1	-3.00114	2.63663	-8.4717	3.96384e-16	1.78208e-14	25.9731	WFDC1	significant
EZH2	2.1438	3.2622	8.46389	4.19801e-16	1.87952e-14	25.917	EZH2	significant
STIL	2.34851	1.51792	8.45432	4.50341e-16	2.00793e-14	25.8483	STIL	significant
IER5L	2.10016	3.54876	8.44894	4.68494e-16	2.08027e-14	25.8096	IER5L	significant
FBXL22	-2.91186	-0.165511	-8.44189	4.93362e-16	2.18171e-14	25.759	FBXL22	significant
FGL2	-3.73901	1.38314	-8.4409	4.96938e-16	2.18856e-14	25.7519	FGL2	significant
SLC26A6	1.77271	3.30986	8.43398	5.22808e-16	2.29313e-14	25.7023	SLC26A6	significant
ACTG2	-5.42647	5.30075	-8.43243	5.28751e-16	2.30981e-14	25.6912	ACTG2	significant
PLK4	1.97587	2.64172	8.42579	5.55093e-16	2.4151e-14	25.6437	PLK4	significant
MYL9	-3.59371	7.20958	-8.41996	5.79313e-16	2.51036e-14	25.6019	MYL9	significant
MRGPRF	-3.70139	1.75316	-8.41566	5.97823e-16	2.5802e-14	25.5711	MRGPRF	significant
OLFM1	-3.58954	0.279314	-8.4145	6.02899e-16	2.59175e-14	25.5629	OLFM1	significant
SORBS2	-3.93754	2.08691	-8.41347	6.07465e-16	2.60101e-14	25.5555	SORBS2	significant
RBM24	-4.53069	-2.18906	-8.40258	6.57813e-16	2.80546e-14	25.4776	RBM24	significant
MAPK13	2.08735	5.53415	8.39645	6.87943e-16	2.9224e-14	25.4338	MAPK13	significant
XRCC3	1.58258	3.29156	8.37734	7.90938e-16	3.34675e-14	25.2973	XRCC3	significant
ABCA8	-4.35892	-1.41275	-8.36947	8.37608e-16	3.53039e-14	25.2412	ABCA8	significant
DSTN	-1.58937	8.07657	-8.36561	8.61526e-16	3.61707e-14	25.2137	DSTN	significant
TRIP13	2.56357	3.40046	8.35889	9.04756e-16	3.78384e-14	25.1658	TRIP13	significant
MYLK	-4.08842	3.71789	-8.34485	1.00204e-15	4.1745e-14	25.0659	MYLK	significant
FAM111B	2.9012	1.8441	8.33644	1.06526e-15	4.42084e-14	25.0061	FAM111B	significant
KLC3	4.7857	2.05349	8.32124	1.18959e-15	4.91789e-14	24.8981	KLC3	significant
AP1M2	3.44783	5.99021	8.31913	1.20794e-15	4.9747e-14	24.8832	AP1M2	significant
PAQR4	2.26043	3.48586	8.3075	1.31427e-15	5.39201e-14	24.8007	PAQR4	significant
PDE1A	-3.16935	-0.434861	-8.30529	1.33547e-15	5.45821e-14	24.785	PDE1A	significant
ADAMTSL3	-4.68216	-3.05101	-8.30058	1.38184e-15	5.60761e-14	24.7516	ADAMTSL3	significant
KREMEN2	4.72161	-0.907454	8.30052	1.38241e-15	5.60761e-14	24.7512	KREMEN2	significant
E2F8	2.84988	1.85314	8.29912	1.39654e-15	5.64369e-14	24.7413	E2F8	significant
FLNC	-5.21768	0.773415	-8.29815	1.40638e-15	5.66226e-14	24.7344	FLNC	significant
4	1.00478	7.19806	8.29176	1.47303e-15	5.90856e-14	24.6891	4	NS
NRXN1	-6.37137	-6.02902	-8.26898	1.73687e-15	6.91741e-14	24.528	NRXN1	significant
B3GALT2	-4.13197	-4.6172	-8.26894	1.73737e-15	6.91741e-14	24.5278	B3GALT2	significant
A2M	-2.59277	6.35348	-8.26057	1.84572e-15	7.3218e-14	24.4686	A2M	significant
ANGPTL7	-6.52487	-5.92743	-8.2519	1.96494e-15	7.76618e-14	24.4074	ANGPTL7	significant
PDZD4	-3.43628	-1.18229	-8.24723	2.03219e-15	8.00268e-14	24.3745	PDZD4	significant
TIMELESS	1.68835	3.95249	8.24429	2.07581e-15	8.14471e-14	24.3537	TIMELESS	significant
LPP	-2.13357	2.79548	-8.2401	2.13947e-15	8.36409e-14	24.3242	LPP	significant
TRMU	1.06404	4.39851	8.23788	2.17402e-15	8.46848e-14	24.3085	TRMU	NS
FGF2	-3.4333	-1.35668	-8.2248	2.38888e-15	9.27194e-14	24.2164	FGF2	significant
TACR2	-3.60162	-0.821446	-8.21227	2.61425e-15	1.01103e-13	24.1282	TACR2	significant
KLF4	-2.67317	3.83705	-8.20925	2.67169e-15	1.02956e-13	24.107	KLF4	significant
PFKFB4	2.17985	2.47405	8.20794	2.69688e-15	1.03282e-13	24.0978	PFKFB4	significant
TMOD1	-3.19505	1.01191	-8.20782	2.6993e-15	1.03282e-13	24.0969	TMOD1	significant
MFAP4	-4.2195	4.13268	-8.2059	2.73678e-15	1.04346e-13	24.0835	MFAP4	significant
CRYAB	-3.70371	4.03412	-8.20329	2.7885e-15	1.05943e-13	24.0652	CRYAB	significant
DIXDC1	-2.8288	0.687326	-8.20085	2.83789e-15	1.07441e-13	24.048	DIXDC1	significant
ACTA2	-3.53166	7.4731	-8.19213	3.02131e-15	1.13986e-13	23.9868	ACTA2	significant
LGI1	-6.03061	-6.93989	-8.17235	3.48191e-15	1.30905e-13	23.8481	LGI1	significant
SGCG	-6.24862	-5.38707	-8.17167	3.49884e-15	1.31085e-13	23.8433	SGCG	significant
TPM1	-2.6375	6.85512	-8.16297	3.72399e-15	1.39038e-13	23.7824	TPM1	significant
CENPO	1.69716	2.73432	8.15653	3.89968e-15	1.45095e-13	23.7373	CENPO	significant
FNBP1	-1.85405	3.29268	-8.15485	3.94678e-15	1.46343e-13	23.7256	FNBP1	significant
PRELP	-4.36121	0.670355	-8.15372	3.97905e-15	1.47034e-13	23.7176	PRELP	significant
ITM2A	-3.10686	1.95741	-8.14591	4.20746e-15	1.54944e-13	23.663	ITM2A	significant
VIPR2	-4.97972	-3.51141	-8.14499	4.23541e-15	1.55442e-13	23.6566	VIPR2	significant
OGN	-7.18074	-2.6404	-8.14337	4.28461e-15	1.56715e-13	23.6453	OGN	significant
SAC3D1	1.62735	4.02119	8.14003	4.38819e-15	1.59961e-13	23.6219	SAC3D1	significant
BID	1.50759	5.73137	8.1364	4.50368e-15	1.63619e-13	23.5965	BID	significant
DPP3	1.20917	5.57579	8.12837	4.76951e-15	1.72207e-13	23.5405	DPP3	NS
DOK6	-3.60906	-2.47544	-8.1283	4.77199e-15	1.72207e-13	23.54	DOK6	significant
MCM10	2.61793	1.6313	8.12216	4.9855e-15	1.79312e-13	23.4972	MCM10	significant
ATP13A1	0.899168	5.16431	8.11556	5.22606e-15	1.87339e-13	23.4511	ATP13A1	NS
CHRNA1	4.59945	-2.67233	8.11234	5.3473e-15	1.91051e-13	23.4287	CHRNA1	significant
WDR62	2.33737	1.49158	8.10918	5.46914e-15	1.94759e-13	23.4067	WDR62	significant
CADM3	-6.36489	-2.88145	-8.10385	5.68112e-15	2.01642e-13	23.3695	CADM3	significant
GEM	-3.6811	2.20014	-8.09196	6.18289e-15	2.18732e-13	23.2868	GEM	significant
DNAJB11	0.911942	7.10721	8.07923	6.76892e-15	2.38682e-13	23.1983	DNAJB11	NS
RNASE4	-2.62472	2.67282	-8.0756	6.94592e-15	2.44125e-13	23.1731	RNASE4	significant
E2F2	2.75606	0.710738	8.06523	7.47706e-15	2.6194e-13	23.1011	E2F2	significant
TMUB1	1.04063	6.09275	8.06309	7.59186e-15	2.65101e-13	23.0862	TMUB1	NS
NOL11	0.944084	5.35078	8.05734	7.90809e-15	2.75253e-13	23.0463	NOL11	NS
CLCN2	1.47335	2.03391	8.04211	8.80982e-15	3.05653e-13	22.9408	CLCN2	NS
CBX8	1.51871	2.35265	8.04012	8.93506e-15	3.09004e-13	22.927	CBX8	significant
DDX56	0.940178	6.25676	8.02973	9.61767e-15	3.31548e-13	22.8551	DDX56	NS
DACT3	-3.56546	0.448762	-8.02534	9.92075e-15	3.40907e-13	22.8248	DACT3	significant
SH3BGR	-1.9247	1.96078	-8.01455	1.07075e-14	3.66775e-13	22.7502	SH3BGR	significant
POPDC2	-2.97901	1.04526	-8.01035	1.10306e-14	3.76645e-13	22.7212	POPDC2	significant
TSC22D1	-1.76885	5.7856	-8.0087	1.11594e-14	3.79841e-13	22.7098	TSC22D1	significant
PRR11	2.47196	2.93484	7.9967	1.2147e-14	4.11837e-13	22.627	PRR11	significant
PCOLCE2	-4.65715	0.70289	-7.99636	1.21757e-14	4.11837e-13	22.6247	PCOLCE2	significant
CALR	1.1249	9.46544	7.9918	1.2574e-14	4.23979e-13	22.5932	CALR	NS
SPINT1	2.59686	7.08413	7.98939	1.27899e-14	4.29916e-13	22.5766	SPINT1	significant
SPRY1	-2.21415	3.75604	-7.98778	1.29357e-14	4.33468e-13	22.5655	SPRY1	significant
C7	-6.34091	-0.170176	-7.98684	1.30217e-14	4.34997e-13	22.559	C7	significant
CFL2	-2.53831	2.99126	-7.97589	1.40666e-14	4.68453e-13	22.4836	CFL2	significant
TSPYL2	-1.67793	3.42562	-7.9709	1.45702e-14	4.83729e-13	22.4493	TSPYL2	significant
NR3C2	-3.66926	-1.32858	-7.9656	1.51242e-14	5.00583e-13	22.4128	NR3C2	significant
FBXL7	-2.7188	0.269254	-7.96501	1.51873e-14	5.01135e-13	22.4087	FBXL7	significant
ITPR1	-2.27934	1.92054	-7.96445	1.52471e-14	5.01575e-13	22.4049	ITPR1	significant
PALB2	1.21266	3.22464	7.95389	1.64232e-14	5.38619e-13	22.3323	PALB2	NS
BCL2L12	1.41049	5.098	7.9492	1.69736e-14	5.54151e-13	22.3001	BCL2L12	NS
TLCD1	2.13398	4.80948	7.94898	1.69994e-14	5.54151e-13	22.2986	TLCD1	significant
PKIG	-2.06046	5.09413	-7.94669	1.72755e-14	5.61454e-13	22.2829	PKIG	significant
MASP1	-4.16539	-2.48868	-7.92216	2.05218e-14	6.64955e-13	22.1147	MASP1	significant
RNF150	-3.36089	-1.56096	-7.91717	2.12524e-14	6.86566e-13	22.0805	RNF150	significant
KCNA5	-3.96947	-3.80776	-7.91424	2.16935e-14	6.98725e-13	22.0605	KCNA5	significant
NCALD	-2.52042	1.26977	-7.91178	2.20696e-14	7.08722e-13	22.0437	NCALD	significant
CHEK1	1.8911	3.31176	7.90762	2.27223e-14	7.27519e-13	22.0152	CHEK1	significant
ATF3	-3.28099	4.9005	-7.90233	2.35805e-14	7.52761e-13	21.979	ATF3	significant
C1orf35	0.998078	4.41945	7.89904	2.41287e-14	7.67991e-13	21.9565	C1orf35	NS
PRSS16	3.10728	3.01612	7.89791	2.43204e-14	7.71813e-13	21.9488	PRSS16	significant
MIF	1.41966	9.4029	7.89327	2.51228e-14	7.94942e-13	21.9171	MIF	NS
SMOC2	-3.70892	2.51709	-7.88202	2.71787e-14	8.57479e-13	21.8403	SMOC2	significant
MAMDC2	-4.20712	-0.937701	-7.86051	3.15805e-14	9.9345e-13	21.6937	MAMDC2	significant
CREB5	-3.55595	-0.44011	-7.8594	3.18265e-14	9.98278e-13	21.6861	CREB5	significant
SNRPA1	1.00938	5.93714	7.84	3.64317e-14	1.13942e-12	21.5542	SNRPA1	NS
MARVELD3	2.87724	2.95112	7.83953	3.65507e-14	1.13983e-12	21.551	MARVELD3	significant
FXYD6	-3.84976	2.83083	-7.83386	3.80215e-14	1.18228e-12	21.5125	FXYD6	significant
RBPMS2	-3.43469	1.34661	-7.82224	4.122e-14	1.27806e-12	21.4336	RBPMS2	significant
PRICKLE2	-2.57611	0.516222	-7.81622	4.29816e-14	1.32886e-12	21.3927	PRICKLE2	significant
TMEM88	-1.97719	2.11398	-7.8051	4.64294e-14	1.43135e-12	21.3174	TMEM88	significant
GNG11	-2.07829	2.39091	-7.79635	4.93321e-14	1.514e-12	21.2582	GNG11	significant
MAP1B	-3.1787	0.747717	-7.79618	4.93909e-14	1.514e-12	21.257	MAP1B	significant
WWC1	2.28777	3.61564	7.79282	5.05552e-14	1.5453e-12	21.2343	WWC1	significant
CCDC58	1.03742	5.25529	7.78779	5.23498e-14	1.59563e-12	21.2002	CCDC58	NS
CPEB1	-4.55246	-2.66316	-7.78592	5.30289e-14	1.61178e-12	21.1876	CPEB1	significant
SLC5A6	1.72199	4.71002	7.78507	5.33431e-14	1.61678e-12	21.1819	SLC5A6	significant
GFRA1	-4.86216	-3.20164	-7.78438	5.35998e-14	1.62001e-12	21.1772	GFRA1	significant
MRPL12	1.042	6.75904	7.7831	5.40768e-14	1.62986e-12	21.1685	MRPL12	NS
XPNPEP2	-5.85954	-3.73733	-7.77297	5.80022e-14	1.7433e-12	21.1001	XPNPEP2	significant
PHYHIP	-3.88829	-0.695078	-7.7713	5.86769e-14	1.75868e-12	21.0888	PHYHIP	significant
FYCO1	-1.54906	2.96725	-7.75835	6.41728e-14	1.91807e-12	21.0014	FYCO1	significant
RHOJ	-2.19669	0.989367	-7.74443	7.06434e-14	2.10564e-12	20.9077	RHOJ	significant
LRFN5	-4.54581	-2.90312	-7.74234	7.16709e-14	2.13038e-12	20.8936	LRFN5	significant
BDKRB2	-2.61645	1.7632	-7.74122	7.22229e-14	2.14089e-12	20.8861	BDKRB2	significant
ADPGK	0.891511	4.82017	7.73604	7.48526e-14	2.21277e-12	20.8512	ADPGK	NS
FBLN5	-2.78328	2.85638	-7.7286	7.87862e-14	2.32269e-12	20.8012	FBLN5	significant
NEXN	-3.03947	1.58699	-7.72663	7.9867e-14	2.34813e-12	20.7879	NEXN	significant
SGCA	-4.44828	0.242262	-7.72454	8.10224e-14	2.37563e-12	20.7738	SGCA	significant
PTBP1	0.738934	7.1461	7.72143	8.27762e-14	2.42047e-12	20.7529	PTBP1	NS
CLDN5	-2.79597	2.68331	-7.72049	8.33133e-14	2.4296e-12	20.7466	CLDN5	significant
KRT18	2.6935	9.32813	7.72006	8.35584e-14	2.43018e-12	20.7438	KRT18	significant
PJA2	-1.62076	3.80317	-7.71565	8.61352e-14	2.49838e-12	20.7141	PJA2	significant
GFRA2	-2.97705	-2.43273	-7.71172	8.84941e-14	2.55992e-12	20.6877	GFRA2	significant
RNF122	-1.70864	2.3267	-7.70423	9.31729e-14	2.68806e-12	20.6375	RNF122	significant
CLIP3	-2.90482	1.697	-7.69876	9.67425e-14	2.78361e-12	20.6008	CLIP3	significant
KIF18A	2.35136	1.05487	7.69627	9.84089e-14	2.82402e-12	20.5841	KIF18A	significant
AOX1	-4.57116	-1.52659	-7.69241	1.01051e-13	2.89216e-12	20.5582	AOX1	significant
PGR	-3.76975	-4.22791	-7.68615	1.0549e-13	3.01121e-12	20.5163	PGR	significant
HGS	0.90677	6.83547	7.67473	1.14081e-13	3.24784e-12	20.4399	HGS	NS
RBKS	-1.62026	1.34847	-7.67362	1.14947e-13	3.26286e-12	20.4325	RBKS	significant
STON1	-2.47596	0.934652	-7.67329	1.15213e-13	3.26286e-12	20.4302	STON1	significant
RASL11A	-2.50448	2.16767	-7.66551	1.21514e-13	3.43229e-12	20.3783	RASL11A	significant
TSEN54	1.05663	5.32472	7.66226	1.24253e-13	3.50049e-12	20.3565	TSEN54	NS
ADAMTS8	-4.20166	-1.81067	-7.66159	1.24823e-13	3.50739e-12	20.3521	ADAMTS8	significant
P2RY14	-3.16842	-1.43356	-7.65159	1.33666e-13	3.74599e-12	20.2853	P2RY14	significant
FILIP1L	-2.81998	2.99368	-7.65121	1.34009e-13	3.74599e-12	20.2828	FILIP1L	significant
FKBPL	1.2257	3.15662	7.64654	1.38357e-13	3.85754e-12	20.2516	FKBPL	NS
MXD3	1.67667	3.2668	7.64496	1.39861e-13	3.88943e-12	20.2411	MXD3	significant
ASPA	-4.58804	-2.69628	-7.64201	1.42704e-13	3.95829e-12	20.2214	ASPA	significant
RASGRP2	-2.54384	1.31433	-7.63581	1.48877e-13	4.11894e-12	20.1801	RASGRP2	significant
MRPL17	0.953064	6.11887	7.63219	1.5261e-13	4.21141e-12	20.1559	MRPL17	NS
EPHA5	-4.18664	-7.89632	-7.6243	1.61045e-13	4.43284e-12	20.1035	EPHA5	significant
ATP13A2	1.17456	4.93056	7.62082	1.6491e-13	4.52769e-12	20.0803	ATP13A2	NS
PDZRN3	-3.4266	1.21932	-7.61988	1.65969e-13	4.54518e-12	20.0741	PDZRN3	significant
SLC35B1	1.02244	5.78197	7.61757	1.68607e-13	4.60574e-12	20.0587	SLC35B1	NS
ITPA	1.0154	6.37112	7.60863	1.79202e-13	4.8828e-12	19.9992	ITPA	NS
TTYH3	1.55196	4.93952	7.60746	1.80626e-13	4.90349e-12	19.9915	TTYH3	significant
LRRC46	1.78757	-0.342436	7.60727	1.8087e-13	4.90349e-12	19.9902	LRRC46	significant
PALLD	-2.75279	4.86785	-7.60554	1.8301e-13	4.94906e-12	19.9787	PALLD	significant
ALKBH4	0.910655	3.3033	7.59787	1.92811e-13	5.20106e-12	19.9278	ALKBH4	NS
DMD	-3.34645	0.229799	-7.59719	1.93714e-13	5.21052e-12	19.9233	DMD	significant
CCNE1	2.16573	3.78594	7.59687	1.94127e-13	5.21052e-12	19.9212	CCNE1	significant
SHE	-2.32018	-0.326635	-7.59354	1.98573e-13	5.31663e-12	19.8991	SHE	significant
PRSS8	4.05627	4.96367	7.59262	1.9982e-13	5.33677e-12	19.893	PRSS8	significant
ANLN	2.40968	3.80048	7.58868	2.0525e-13	5.46825e-12	19.8668	ANLN	significant
EFTUD2	0.942873	6.0732	7.58543	2.09837e-13	5.5767e-12	19.8453	EFTUD2	NS
SALL4	3.5776	0.433713	7.58434	2.11401e-13	5.60445e-12	19.838	SALL4	significant
EPHA3	-3.14855	-0.603041	-7.58262	2.13882e-13	5.65635e-12	19.8266	EPHA3	significant
EBP	1.308	6.48133	7.58041	2.17109e-13	5.72764e-12	19.812	EBP	NS
CYB561	1.37076	5.50014	7.57386	2.2698e-13	5.97344e-12	19.7686	CYB561	NS
AGMAT	2.33385	0.665556	7.57269	2.28793e-13	5.99228e-12	19.7609	AGMAT	significant
ZDHHC24	0.87765	3.02093	7.57268	2.28806e-13	5.99228e-12	19.7608	ZDHHC24	NS
DNAJB5	-2.65271	1.95182	-7.57	2.33014e-13	6.0877e-12	19.7431	DNAJB5	significant
LMO3	-3.96444	-0.0962822	-7.56784	2.36452e-13	6.16261e-12	19.7288	LMO3	significant
SHMT2	1.33679	6.27495	7.5671	2.37637e-13	6.17856e-12	19.7239	SHMT2	NS
CLEC3A	-7.07774	-5.68588	-7.56119	2.47353e-13	6.41571e-12	19.6848	CLEC3A	significant
SNRPB	1.14301	8.18897	7.55396	2.59784e-13	6.72199e-12	19.637	SNRPB	NS
FANCG	1.43155	4.39607	7.54913	2.68422e-13	6.92888e-12	19.6051	FANCG	NS
PTGS1	-4.14296	1.89502	-7.54737	2.71642e-13	6.99527e-12	19.5934	PTGS1	significant
ARHGAP20	-3.51229	-2.88688	-7.53548	2.94387e-13	7.56294e-12	19.515	ARHGAP20	significant
DCUN1D3	-1.35904	1.55963	-7.5286	3.08419e-13	7.90461e-12	19.4696	DCUN1D3	NS
PDE4D	-2.04527	1.85077	-7.52502	3.15972e-13	8.07899e-12	19.446	PDE4D	significant
HAND2	-4.34575	-0.349344	-7.52293	3.20465e-13	8.17451e-12	19.4322	HAND2	significant
PLCB4	-3.56581	-0.681946	-7.51848	3.30231e-13	8.40375e-12	19.4029	PLCB4	significant
DDX11	1.48297	4.23257	7.51594	3.35944e-13	8.52902e-12	19.3862	DDX11	NS
ACOX2	-2.9523	0.199504	-7.51517	3.37693e-13	8.5533e-12	19.3811	ACOX2	significant
GHR	-3.34459	-1.85969	-7.51212	3.44704e-13	8.71043e-12	19.3611	GHR	significant
KCNAB1	-1.89423	-1.37988	-7.50813	3.54121e-13	8.92748e-12	19.3348	KCNAB1	significant
MEIS1	-1.86031	2.7744	-7.50738	3.55916e-13	8.95183e-12	19.3299	MEIS1	significant
PPP1CA	0.971195	7.67902	7.50141	3.70535e-13	9.29785e-12	19.2906	PPP1CA	NS
SLC37A4	1.21277	4.09088	7.49594	3.84456e-13	9.62478e-12	19.2547	SLC37A4	NS
POMT2	1.1617	3.55974	7.49388	3.8982e-13	9.73647e-12	19.2412	POMT2	NS
MSRB3	-3.24611	1.82913	-7.49288	3.92458e-13	9.77973e-12	19.2346	MSRB3	significant
NAT9	0.950015	4.78311	7.48646	4.09783e-13	1.01879e-11	19.1924	NAT9	NS
GRB7	3.11536	4.91689	7.48435	4.15637e-13	1.03061e-11	19.1786	GRB7	significant
LAMA2	-2.65975	0.562864	-7.48406	4.16448e-13	1.03061e-11	19.1767	LAMA2	significant
IGSF10	-5.752	-2.93285	-7.48216	4.21806e-13	1.04148e-11	19.1642	IGSF10	significant
CDK5	1.07171	4.05804	7.47421	4.44984e-13	1.09621e-11	19.1121	CDK5	NS
PNKP	1.08871	5.31918	7.46989	4.5808e-13	1.12424e-11	19.0838	PNKP	NS
INMT	-2.74298	0.217384	-7.46977	4.58446e-13	1.12424e-11	19.083	INMT	significant
NTRK3	-4.69111	-3.52916	-7.4681	4.63631e-13	1.13437e-11	19.0721	NTRK3	significant
SNRPF	1.02297	5.87383	7.46162	4.84267e-13	1.18218e-11	19.0296	SNRPF	NS
MXRA7	-1.91401	5.31008	-7.45959	4.90885e-13	1.19563e-11	19.0164	MXRA7	significant
MGLL	-2.49298	2.85475	-7.45751	4.97807e-13	1.20808e-11	19.0027	MGLL	significant
SRPX	-3.53314	2.2849	-7.45738	4.98234e-13	1.20808e-11	19.0019	SRPX	significant
ABCF3	0.773106	5.5029	7.45609	5.02563e-13	1.21584e-11	18.9934	ABCF3	NS
PDZRN4	-6.01714	-3.81468	-7.45249	5.14848e-13	1.24278e-11	18.9699	PDZRN4	significant
CDKN3	2.18532	4.23712	7.45158	5.17986e-13	1.24756e-11	18.964	CDKN3	significant
NOVA1	-3.90586	-1.90919	-7.45124	5.19173e-13	1.24764e-11	18.9617	NOVA1	significant
LYPLA2	1.05196	6.54067	7.4402	5.5906e-13	1.3405e-11	18.8896	LYPLA2	NS
MYOM2	-2.89655	-0.039124	-7.43857	5.65219e-13	1.34845e-11	18.8789	MYOM2	significant
PDIA4	1.39126	6.85581	7.43835	5.66017e-13	1.34845e-11	18.8775	PDIA4	NS
ETV4	2.82435	3.59928	7.43833	5.66123e-13	1.34845e-11	18.8773	ETV4	significant
NUDT5	1.26668	6.00313	7.43385	5.83362e-13	1.38645e-11	18.8481	NUDT5	NS
TMEM60	0.864883	4.20681	7.43227	5.89549e-13	1.39807e-11	18.8378	TMEM60	NS
LAMC3	-2.58194	1.77293	-7.42839	6.05079e-13	1.43176e-11	18.8124	LAMC3	significant
ZNF540	-1.93971	-1.19016	-7.4232	6.2643e-13	1.47903e-11	18.7786	ZNF540	significant
IGSF9	3.14531	3.10664	7.42121	6.34819e-13	1.49557e-11	18.7657	IGSF9	significant
RYR3	-3.44251	-3.67826	-7.41947	6.42246e-13	1.50977e-11	18.7543	RYR3	significant
MEF2C	-2.13721	1.25162	-7.41898	6.44354e-13	1.51143e-11	18.7511	MEF2C	significant
CENPI	2.29346	1.24979	7.41406	6.65939e-13	1.55867e-11	18.719	CENPI	significant
MTX1	0.963744	5.88901	7.41181	6.75997e-13	1.57879e-11	18.7044	MTX1	NS
CENPE	2.06665	1.47987	7.41069	6.81101e-13	1.58728e-11	18.6971	CENPE	significant
CASP2	1.22025	3.80529	7.4069	6.98519e-13	1.62436e-11	18.6724	CASP2	NS
ANK2	-4.19739	-0.976795	-7.38839	7.90335e-13	1.83392e-11	18.5521	ANK2	significant
FGF13	-2.79114	-0.822024	-7.38397	8.13992e-13	1.88476e-11	18.5233	FGF13	significant
SERINC2	2.82212	7.64911	7.38295	8.1953e-13	1.89352e-11	18.5167	SERINC2	significant
GNAO1	-3.41653	-1.12368	-7.38217	8.23785e-13	1.89928e-11	18.5116	GNAO1	significant
CASQ2	-6.3397	-2.10054	-7.3542	9.92232e-13	2.28277e-11	18.3303	CASQ2	significant
PUS1	0.959278	4.65519	7.35175	1.00851e-12	2.31529e-11	18.3144	PUS1	NS
GATA6	-3.33793	0.0415408	-7.34916	1.02604e-12	2.35052e-11	18.2977	GATA6	significant
ZDHHC16	0.841643	4.963	7.34536	1.05225e-12	2.40547e-11	18.2731	ZDHHC16	NS
OLFML1	-2.58701	0.471827	-7.34192	1.07654e-12	2.45578e-11	18.2508	OLFML1	significant
TAGLN	-3.57088	8.03474	-7.33989	1.09111e-12	2.48376e-11	18.2377	TAGLN	significant
MAOB	-4.21076	0.481227	-7.33783	1.10613e-12	2.51265e-11	18.2244	MAOB	significant
ILK	-1.30586	6.06399	-7.3344	1.13158e-12	2.56508e-11	18.2022	ILK	NS
MRM1	1.23581	2.91115	7.33035	1.16234e-12	2.62928e-11	18.1761	MRM1	NS
PELI2	-2.79689	-0.171463	-7.32799	1.18068e-12	2.66518e-11	18.1608	PELI2	significant
GYPC	-2.71369	3.22248	-7.32715	1.18727e-12	2.67445e-11	18.1554	GYPC	significant
TOR2A	1.09783	3.79879	7.32587	1.19737e-12	2.68935e-11	18.1472	TOR2A	NS
GDF10	-5.2107	-5.68466	-7.32568	1.19887e-12	2.68935e-11	18.1459	GDF10	significant
PSRC1	1.79024	2.9281	7.31987	1.24589e-12	2.78904e-11	18.1084	PSRC1	significant
BTG2	-2.43055	6.34169	-7.31429	1.29277e-12	2.88799e-11	18.0725	BTG2	significant
ADRA1A	-4.79485	-7.36693	-7.31206	1.31195e-12	2.92478e-11	18.0581	ADRA1A	significant
RAD54B	1.55631	2.16944	7.29034	1.51436e-12	3.36906e-11	17.9183	RAD54B	significant
EIF2AK1	1.04312	5.76772	7.28734	1.54463e-12	3.42933e-11	17.899	EIF2AK1	NS
ZNF536	-5.17575	-5.15629	-7.28371	1.58207e-12	3.50525e-11	17.8757	ZNF536	significant
HIF3A	-4.80986	-1.82966	-7.27994	1.62193e-12	3.58618e-11	17.8514	HIF3A	significant
DDR2	-3.02788	0.750005	-7.27813	1.64143e-12	3.62189e-11	17.8398	DDR2	significant
SCN2B	-4.89318	-6.57478	-7.27197	1.70945e-12	3.76427e-11	17.8002	SCN2B	significant
ZBTB4	-1.20069	3.84845	-7.26975	1.73452e-12	3.8117e-11	17.786	ZBTB4	NS
ZNF154	-2.17963	-1.43389	-7.26918	1.74107e-12	3.81832e-11	17.7824	ZNF154	significant
WNT2B	-1.90781	-0.559812	-7.26766	1.75858e-12	3.8489e-11	17.7726	WNT2B	significant
GTPBP3	1.09912	3.73247	7.25648	1.89284e-12	4.13437e-11	17.7009	GTPBP3	NS
CDCA4	1.53195	4.00155	7.25613	1.89725e-12	4.13562e-11	17.6987	CDCA4	significant
USP12	-1.23209	2.93549	-7.25545	1.90579e-12	4.14585e-11	17.6943	USP12	NS
POLE	1.29856	4.33134	7.2531	1.93536e-12	4.20172e-11	17.6793	POLE	NS
REEP1	-4.00147	-1.4431	-7.25251	1.94297e-12	4.20976e-11	17.6755	REEP1	significant
PTPN3	1.67298	3.15723	7.24553	2.03413e-12	4.39845e-11	17.6308	PTPN3	significant
MYADM	-2.82163	4.31869	-7.24385	2.05675e-12	4.43847e-11	17.62	MYADM	significant
MRPS26	0.976172	6.18304	7.2435	2.06139e-12	4.43959e-11	17.6178	MRPS26	NS
MEF2D	-1.17318	3.64074	-7.2432	2.06552e-12	4.43964e-11	17.6159	MEF2D	NS
DLG2	-2.49902	-1.6645	-7.24286	2.07008e-12	4.44059e-11	17.6138	DLG2	significant
C1orf159	1.21653	3.65617	7.23973	2.11309e-12	4.52387e-11	17.5937	C1orf159	NS
MAP1A	-2.80242	-0.238362	-7.23528	2.17568e-12	4.64864e-11	17.5653	MAP1A	significant
TCF3	1.07808	5.82517	7.23265	2.21363e-12	4.72037e-11	17.5484	TCF3	NS
MAD2L1	2.01507	4.02041	7.23048	2.24537e-12	4.77861e-11	17.5346	MAD2L1	significant
EEF1A1	-0.93814	12.2937	-7.22709	2.29576e-12	4.87624e-11	17.5129	EEF1A1	NS
TRPC3	-3.35615	-3.40437	-7.22138	2.3834e-12	5.05244e-11	17.4765	TRPC3	significant
KPNA2	1.70524	6.41184	7.21643	2.46196e-12	5.20874e-11	17.4449	KPNA2	significant
ITGA7	-2.58224	2.28034	-7.21556	2.47599e-12	5.22817e-11	17.4393	ITGA7	significant
ASB5	-7.38873	-5.19774	-7.20855	2.59231e-12	5.46308e-11	17.3946	ASB5	significant
HM13	1.03843	7.67374	7.20682	2.62173e-12	5.51433e-11	17.3836	HM13	NS
LRRFIP1	-1.19343	5.21269	-7.20272	2.69307e-12	5.65236e-11	17.3575	LRRFIP1	NS
FEN1	1.70912	4.77037	7.20245	2.69783e-12	5.65236e-11	17.3558	FEN1	significant
DES	-7.20857	3.68394	-7.19805	2.77658e-12	5.80606e-11	17.3277	DES	significant
THRA	-1.70116	2.95521	-7.19665	2.8021e-12	5.84809e-11	17.3188	THRA	significant
STARD13	-2.13123	0.937556	-7.19277	2.87403e-12	5.98664e-11	17.2941	STARD13	significant
RAB3IP	1.758	4.40095	7.18473	3.02904e-12	6.29737e-11	17.243	RAB3IP	significant
NAGS	2.17958	0.657639	7.18213	3.08082e-12	6.39271e-11	17.2265	NAGS	significant
KCND3	-3.99887	-1.51365	-7.18114	3.10085e-12	6.42192e-11	17.2202	KCND3	significant
LRRC8E	1.97109	2.24987	7.17847	3.15536e-12	6.52228e-11	17.2032	LRRC8E	significant
NXPH3	-3.18226	-0.351202	-7.17634	3.19932e-12	6.58796e-11	17.1897	NXPH3	significant
IL1RAPL1	-4.31621	-6.815	-7.17634	3.19934e-12	6.58796e-11	17.1897	IL1RAPL1	significant
MAGI2	-2.0084	-0.595558	-7.17462	3.23556e-12	6.64985e-11	17.1787	MAGI2	significant
SH3BP2	1.22132	4.20317	7.17432	3.24175e-12	6.6499e-11	17.1769	SH3BP2	NS
ZDHHC12	1.25832	5.99917	7.16873	3.36224e-12	6.88398e-11	17.1413	ZDHHC12	NS
CST2	6.15799	-1.77026	7.15544	3.66612e-12	7.49193e-11	17.0571	CST2	significant
AGTR1	-4.75756	-2.23269	-7.15434	3.69254e-12	7.53167e-11	17.0501	AGTR1	significant
GREM2	-5.2219	-3.42015	-7.15141	3.76343e-12	7.66178e-11	17.0316	GREM2	significant
SDF2L1	1.25497	5.35069	7.1492	3.81798e-12	7.75819e-11	17.0176	SDF2L1	NS
TTC9C	0.889667	4.74049	7.14699	3.87325e-12	7.85571e-11	17.0036	TTC9C	NS
PPP1R12A	-1.57786	3.77817	-7.1435	3.96226e-12	8.02115e-11	16.9814	PPP1R12A	significant
DMPK	-1.4637	4.53585	-7.13681	4.13804e-12	8.36132e-11	16.9392	DMPK	NS
WDR90	1.47475	4.33073	7.13173	4.27694e-12	8.62582e-11	16.907	WDR90	NS
RPUSD1	0.877134	4.17418	7.1305	4.31122e-12	8.66049e-11	16.8993	RPUSD1	NS
EMCN	-2.16875	1.46877	-7.13042	4.31358e-12	8.66049e-11	16.8987	EMCN	significant
SKP2	1.63103	3.74836	7.13025	4.31821e-12	8.66049e-11	16.8977	SKP2	significant
CACNB2	-2.53214	-0.656758	-7.12955	4.33797e-12	8.684e-11	16.8932	CACNB2	significant
KCNIP4	-1.82996	-1.7683	-7.12703	4.40933e-12	8.81049e-11	16.8773	KCNIP4	significant
SOCS3	-2.4503	5.2339	-7.12541	4.45612e-12	8.88754e-11	16.8671	SOCS3	significant
LDB2	-1.94419	1.65293	-7.12446	4.48356e-12	8.92575e-11	16.8611	LDB2	significant
PRKAG2	-1.46663	3.14068	-7.12236	4.54499e-12	9.0314e-11	16.8478	PRKAG2	NS
STK40	-1.29755	3.82333	-7.12169	4.56488e-12	9.05423e-11	16.8436	STK40	NS
TPM2	-2.90735	6.96365	-7.11847	4.66101e-12	9.22794e-11	16.8233	TPM2	significant
ABCC10	1.04614	4.15719	7.11665	4.71659e-12	9.32088e-11	16.8118	ABCC10	NS
FBXW9	1.09776	3.28189	7.11376	4.8057e-12	9.47961e-11	16.7935	FBXW9	NS
NUDT1	1.22753	5.70658	7.10854	4.97088e-12	9.78755e-11	16.7606	NUDT1	NS
ARID5A	-1.60712	3.67799	-7.10719	5.0145e-12	9.85547e-11	16.7521	ARID5A	significant
SQLE	1.86108	5.06616	7.10518	5.08011e-12	9.96625e-11	16.7395	SQLE	significant
MCM2	1.94221	4.48131	7.10234	5.17435e-12	1.01327e-10	16.7216	MCM2	significant
TIPARP	-1.70969	3.63049	-7.10074	5.2282e-12	1.02196e-10	16.7115	TIPARP	significant
ERAL1	0.957734	5.64374	7.09858	5.30184e-12	1.03448e-10	16.6979	ERAL1	NS
CH25H	-3.05963	0.395325	-7.09817	5.31603e-12	1.03538e-10	16.6953	CH25H	significant
DNMT3B	2.18036	1.61827	7.09697	5.35736e-12	1.04155e-10	16.6877	DNMT3B	significant
RAB37	-2.49483	-0.382216	-7.09479	5.43334e-12	1.05442e-10	16.674	RAB37	significant
IRF3	1.00592	6.56489	7.0939	5.46501e-12	1.05866e-10	16.6684	IRF3	NS
JUNB	-1.56272	7.65343	-7.08859	5.65574e-12	1.09365e-10	16.635	JUNB	significant
1	-2.34374	0.69473	-7.08415	5.82018e-12	1.12343e-10	16.6071	1	significant
TSPAN18	-2.64473	1.26667	-7.08249	5.88317e-12	1.13356e-10	16.5966	TSPAN18	significant
JUND	-1.3571	6.44037	-7.06695	6.50347e-12	1.25085e-10	16.499	JUND	NS
HSD17B6	-2.89941	1.32874	-7.06403	6.62718e-12	1.27237e-10	16.4807	HSD17B6	significant
CNIH4	0.889457	5.77087	7.0615	6.73601e-12	1.29097e-10	16.4648	CNIH4	NS
SCN4B	-2.44222	-0.828524	-7.06106	6.75495e-12	1.2923e-10	16.4621	SCN4B	significant
DENND2A	-2.283	0.905401	-7.05013	7.24757e-12	1.38409e-10	16.3936	DENND2A	significant
SLC9A9	-2.25632	1.07549	-7.04512	7.48525e-12	1.42544e-10	16.3622	SLC9A9	significant
HSPB8	-3.70239	3.80281	-7.04501	7.49048e-12	1.42544e-10	16.3615	HSPB8	significant
DDX49	0.846986	5.52679	7.04421	7.52906e-12	1.43026e-10	16.3565	DDX49	NS
HIPK3	-1.43004	3.03404	-7.04339	7.56896e-12	1.43421e-10	16.3514	HIPK3	NS
CDKL1	-2.22313	0.250692	-7.04323	7.57647e-12	1.43421e-10	16.3504	CDKL1	significant
FZD7	-2.09882	2.37062	-7.04229	7.62282e-12	1.44046e-10	16.3445	FZD7	significant
COL21A1	-3.10082	-0.879691	-7.03611	7.93178e-12	1.49622e-10	16.3058	COL21A1	significant
FAIM2	-4.51662	-2.06838	-7.0348	7.99876e-12	1.50622e-10	16.2976	FAIM2	significant
RAD51AP1	2.21944	2.67992	7.03291	8.0961e-12	1.5219e-10	16.2858	RAD51AP1	significant
BOC	-3.0007	1.27063	-7.0264	8.44174e-12	1.58411e-10	16.2452	BOC	significant
ST14	2.13857	6.29131	7.01823	8.8962e-12	1.66649e-10	16.1941	ST14	significant
CA9	5.49019	2.76039	7.01781	8.92017e-12	1.66809e-10	16.1915	CA9	significant
GATA5	-5.78333	-3.88879	-7.01681	8.97788e-12	1.67597e-10	16.1852	GATA5	significant
EDNRB	-2.46492	0.834671	-7.0133	9.18222e-12	1.71116e-10	16.1633	EDNRB	significant
PDLIM3	-3.67054	3.42228	-7.00986	9.38665e-12	1.74624e-10	16.1419	PDLIM3	significant
ARMC6	0.83895	4.64717	7.00912	9.43126e-12	1.75152e-10	16.1373	ARMC6	NS
LEPR	-2.19888	0.369799	-7.00832	9.47996e-12	1.75754e-10	16.1323	LEPR	significant
NXPH4	3.96948	0.8719	7.00546	9.65516e-12	1.78695e-10	16.1145	NXPH4	significant
GADD45B	-2.1401	4.94569	-7.0028	9.82103e-12	1.81454e-10	16.0979	GADD45B	significant
MTG1	0.968348	5.0857	7.0014	9.90972e-12	1.82779e-10	16.0891	MTG1	NS
CXCL12	-3.55715	2.62656	-6.99899	1.00636e-11	1.85301e-10	16.0741	CXCL12	significant
ECT2	1.86705	3.72169	6.99856	1.00911e-11	1.8549e-10	16.0715	ECT2	significant
C6orf136	1.06393	4.54104	6.99553	1.02891e-11	1.88808e-10	16.0526	C6orf136	NS
LRRK2	-2.92668	-1.57294	-6.99404	1.03873e-11	1.90288e-10	16.0433	LRRK2	significant
THSD4	-2.34133	1.52478	-6.98156	1.12497e-11	2.05736e-10	15.9657	THSD4	significant
RNF180	-2.65974	-1.67946	-6.98117	1.1278e-11	2.05904e-10	15.9633	RNF180	significant
ARHGAP6	-3.12134	-0.222369	-6.9725	1.19202e-11	2.16922e-10	15.9094	ARHGAP6	significant
TGFB1I1	-2.19378	3.96646	-6.97248	1.19217e-11	2.16922e-10	15.9093	TGFB1I1	significant
SLC12A8	2.36115	2.58251	6.96939	1.21592e-11	2.20872e-10	15.8901	SLC12A8	significant
RHEBL1	2.11681	0.70859	6.96819	1.22522e-11	2.22186e-10	15.8827	RHEBL1	significant
CPEB2	-1.80821	1.0563	-6.96091	1.28343e-11	2.32352e-10	15.8375	CPEB2	significant
IL22RA1	3.09031	0.512974	6.95961	1.29411e-11	2.33893e-10	15.8295	IL22RA1	significant
YIPF2	0.938662	5.94164	6.95878	1.30102e-11	2.34749e-10	15.8243	YIPF2	NS
ANGPTL1	-4.58774	-1.95853	-6.95423	1.33924e-11	2.41241e-10	15.7961	ANGPTL1	significant
KIF24	1.8575	-0.0553583	6.94943	1.38087e-11	2.48327e-10	15.7663	KIF24	significant
CYGB	-1.97694	3.19465	-6.94676	1.40447e-11	2.5215e-10	15.7499	CYGB	significant
RPS6KA2	-1.88928	2.00141	-6.94645	1.40729e-11	2.52238e-10	15.7479	RPS6KA2	significant
WDHD1	1.62519	2.42398	6.94437	1.42604e-11	2.55122e-10	15.735	WDHD1	significant
IL6ST	-1.7356	3.11484	-6.94414	1.42811e-11	2.55122e-10	15.7336	IL6ST	significant
LMNB1	1.86759	4.66291	6.94295	1.439e-11	2.56641e-10	15.7262	LMNB1	significant
CHRDL1	-6.31627	-2.57975	-6.93376	1.52559e-11	2.71635e-10	15.6694	CHRDL1	significant
ANTXR2	-2.42713	3.52701	-6.93252	1.53765e-11	2.73331e-10	15.6617	ANTXR2	significant
DHCR7	1.57144	4.84845	6.9322	1.54077e-11	2.73437e-10	15.6598	DHCR7	significant
PRUNE2	-4.3889	-0.090519	-6.93124	1.55013e-11	2.74646e-10	15.6539	PRUNE2	significant
BDKRB1	-2.95654	0.582023	-6.93087	1.55378e-11	2.74841e-10	15.6516	BDKRB1	significant
MRPS15	0.773539	6.57683	6.92806	1.58183e-11	2.79345e-10	15.6342	MRPS15	NS
CKS1B	1.6139	6.88038	6.9257	1.60566e-11	2.8309e-10	15.6196	CKS1B	significant
SPON1	-3.39147	1.54548	-6.92534	1.60939e-11	2.83284e-10	15.6174	SPON1	significant
CLN6	1.02536	4.80222	6.92448	1.61817e-11	2.84366e-10	15.6121	CLN6	NS
HSPB7	-4.613	0.322618	-6.92098	1.65455e-11	2.90019e-10	15.5905	HSPB7	significant
EMP1	-2.31975	5.52277	-6.92087	1.65571e-11	2.90019e-10	15.5898	EMP1	significant
CST6	4.74287	3.48674	6.91894	1.67613e-11	2.93119e-10	15.5779	CST6	significant
RERG	-2.77095	0.500105	-6.91734	1.69322e-11	2.95629e-10	15.568	RERG	significant
FOXH1	4.23388	-1.25799	6.90946	1.77989e-11	3.10259e-10	15.5194	FOXH1	significant
BRMS1	0.981119	5.83705	6.90519	1.82878e-11	3.18267e-10	15.4931	BRMS1	NS
CYTL1	-3.04858	-0.403324	-6.89723	1.92325e-11	3.34168e-10	15.4441	CYTL1	significant
MYOT	-4.80723	-3.41937	-6.89131	1.99675e-11	3.46382e-10	15.4076	MYOT	significant
MMP11	3.82753	4.94202	6.88766	2.0434e-11	3.53906e-10	15.3852	MMP11	significant
INPP5A	-1.17483	3.6672	-6.88633	2.06057e-11	3.56306e-10	15.377	INPP5A	NS
BAX	0.963724	7.2388	6.88235	2.11311e-11	3.64808e-10	15.3525	BAX	NS
MAFF	-1.73076	4.55201	-6.88172	2.1215e-11	3.65671e-10	15.3487	MAFF	significant
MMRN1	-3.77965	-1.80802	-6.88076	2.13449e-11	3.67322e-10	15.3428	MMRN1	significant
KCNH2	-3.87402	-0.798044	-6.87855	2.16442e-11	3.7188e-10	15.3292	KCNH2	significant
TMEM100	-4.26323	-1.91216	-6.87771	2.17597e-11	3.73271e-10	15.324	TMEM100	significant
TRIM11	0.973895	4.30991	6.87707	2.18475e-11	3.74183e-10	15.3201	TRIM11	NS
DCN	-3.48536	6.30982	-6.87351	2.23447e-11	3.8156e-10	15.2982	DCN	significant
JUN	-2.07849	5.83168	-6.87348	2.2349e-11	3.8156e-10	15.2981	JUN	significant
TACC2	-1.71005	3.93649	-6.87173	2.25963e-11	3.85173e-10	15.2873	TACC2	significant
TOMM40	0.990221	6.10005	6.86559	2.34889e-11	3.99756e-10	15.2497	TOMM40	NS
RAB9B	-2.98089	-1.43497	-6.86362	2.37831e-11	4.04125e-10	15.2376	RAB9B	significant
AP1G2	1.58575	6.51654	6.86153	2.40989e-11	4.08732e-10	15.2247	AP1G2	significant
PTGFR	-4.40961	-2.51882	-6.86132	2.413e-11	4.08732e-10	15.2235	PTGFR	significant
CDC7	1.72725	2.05636	6.86074	2.42187e-11	4.09592e-10	15.2199	CDC7	significant
MUSK	-4.32419	-6.24192	-6.86045	2.42641e-11	4.09717e-10	15.2181	MUSK	significant
CHAC1	2.08778	1.64029	6.86015	2.43089e-11	4.09833e-10	15.2163	CHAC1	significant
RANBP3L	-4.82368	-4.12768	-6.85863	2.4544e-11	4.13151e-10	15.207	RANBP3L	significant
ZBTB16	-4.30657	-2.11897	-6.85766	2.46945e-11	4.15036e-10	15.201	ZBTB16	significant
ALG8	0.941043	5.24678	6.85356	2.53404e-11	4.25229e-10	15.1759	ALG8	NS
PKP3	2.49857	5.51494	6.84746	2.63324e-11	4.4119e-10	15.1386	PKP3	significant
POLR2J	0.749261	6.6336	6.84702	2.6405e-11	4.41722e-10	15.1359	POLR2J	NS
PLCL1	-2.33101	-1.68215	-6.84214	2.72285e-11	4.54791e-10	15.106	PLCL1	significant
PPP1R16A	1.22674	5.09828	6.83323	2.8797e-11	4.80247e-10	15.0516	PPP1R16A	NS
CRISPLD2	-2.52951	3.22116	-6.83161	2.90925e-11	4.84426e-10	15.0417	CRISPLD2	significant
ITGA9	-2.11576	0.114721	-6.828	2.97594e-11	4.94768e-10	15.0196	ITGA9	significant
PRKCZ	1.57453	4.27839	6.8225	3.08055e-11	5.11371e-10	14.986	PRKCZ	significant
GGH	2.10702	5.10936	6.81237	3.28277e-11	5.42778e-10	14.9242	GGH	significant
RGS22	-4.59254	-4.45022	-6.81236	3.28286e-11	5.42778e-10	14.9242	RGS22	significant
STMN1	1.8255	8.00003	6.81227	3.28484e-11	5.42778e-10	14.9236	STMN1	significant
SCAMP3	0.848719	6.40783	6.81048	3.32185e-11	5.48055e-10	14.9127	SCAMP3	NS
DONSON	1.52425	4.07848	6.80389	3.46181e-11	5.70274e-10	14.8726	DONSON	significant
C1orf53	1.54854	2.28213	6.8031	3.47896e-11	5.72226e-10	14.8678	C1orf53	significant
MRPS12	1.1253	6.04891	6.8026	3.48994e-11	5.73157e-10	14.8647	MRPS12	NS
YIF1B	1.21265	5.63443	6.80074	3.53084e-11	5.78994e-10	14.8534	YIF1B	NS
CBX3	0.932736	7.06806	6.79882	3.57365e-11	5.85124e-10	14.8417	CBX3	NS
HSPB2	-2.91183	-0.147677	-6.79799	3.59211e-11	5.87256e-10	14.8367	HSPB2	significant
TMEM160	1.26495	4.06769	6.79729	3.60791e-11	5.88946e-10	14.8324	TMEM160	NS
DNAJB4	-1.69795	2.61785	-6.7955	3.64855e-11	5.94681e-10	14.8215	DNAJB4	significant
CENPH	1.39222	3.45169	6.79349	3.69478e-11	6.01308e-10	14.8093	CENPH	NS
SEMA3G	-2.0361	0.477723	-6.78647	3.86068e-11	6.27361e-10	14.7666	SEMA3G	significant
SNRPA	0.782893	6.26062	6.78437	3.91156e-11	6.34673e-10	14.7539	SNRPA	NS
ARPC3	0.717292	8.57169	6.78146	3.9834e-11	6.45359e-10	14.7362	ARPC3	NS
ST6GALNAC6	-1.26361	4.14934	-6.78017	4.01559e-11	6.49598e-10	14.7284	ST6GALNAC6	NS
ATP6V0B	0.935159	7.54338	6.77958	4.03049e-11	6.51033e-10	14.7248	ATP6V0B	NS
MYCT1	-1.88191	0.553228	-6.77832	4.0624e-11	6.55206e-10	14.7171	MYCT1	significant
SSTR1	-4.33154	-4.493	-6.77669	4.10388e-11	6.60908e-10	14.7072	SSTR1	significant
LRCH2	-2.73567	-1.40857	-6.77475	4.15401e-11	6.67985e-10	14.6954	LRCH2	significant
SARS2	1.08307	4.90572	6.77326	4.19278e-11	6.73216e-10	14.6864	SARS2	NS
OCIAD2	1.34867	6.91221	6.77129	4.24465e-11	6.80532e-10	14.6745	OCIAD2	NS
GTF3C2	0.793555	5.29351	6.76936	4.29615e-11	6.87766e-10	14.6627	GTF3C2	NS
CAMK2N2	3.17618	-0.768867	6.76903	4.30489e-11	6.88145e-10	14.6608	CAMK2N2	significant
MOV10	1.16495	5.98724	6.76776	4.33918e-11	6.92599e-10	14.6531	MOV10	NS
CALCOCO1	-1.16479	5.01926	-6.76603	4.38631e-11	6.99089e-10	14.6426	CALCOCO1	NS
HBEGF	-2.27802	3.43387	-6.7594	4.57127e-11	7.27492e-10	14.6024	HBEGF	significant
PSMB3	0.949006	8.12746	6.75562	4.68018e-11	7.43728e-10	14.5795	PSMB3	NS
ARID5B	-1.67765	2.87313	-6.7533	4.74836e-11	7.53453e-10	14.5655	ARID5B	significant
GPM6B	-2.33065	-0.0309913	-6.74918	4.87197e-11	7.71931e-10	14.5405	GPM6B	significant
TNFAIP8L3	-3.15596	-0.0102089	-6.74006	5.15622e-11	8.15696e-10	14.4854	TNFAIP8L3	significant
SLC35A2	1.1857	4.95299	6.73984	5.1633e-11	8.15696e-10	14.4841	SLC35A2	NS
RBCK1	0.868274	6.50524	6.73951	5.17398e-11	8.16188e-10	14.4821	RBCK1	NS
SNRPG	0.893789	7.42621	6.73804	5.22147e-11	8.22477e-10	14.4732	SNRPG	NS
DTNA	-3.71866	0.58188	-6.73673	5.26422e-11	8.28002e-10	14.4653	DTNA	significant
BCL2	-1.96003	0.222027	-6.73137	5.44237e-11	8.54777e-10	14.4329	BCL2	significant
TARBP1	1.17173	4.21083	6.72636	5.61448e-11	8.80407e-10	14.4027	TARBP1	NS
ZMYND19	1.02738	4.59611	6.72615	5.62187e-11	8.80407e-10	14.4014	ZMYND19	NS
TCEAL1	-1.40542	4.15961	-6.72519	5.65529e-11	8.84356e-10	14.3956	TCEAL1	NS
NBEA	-3.31584	-0.923494	-6.72389	5.70116e-11	8.89285e-10	14.3878	NBEA	significant
GPBAR1	-2.35787	-0.627426	-6.72383	5.70329e-11	8.89285e-10	14.3874	GPBAR1	significant
ATXN2L	0.828962	6.1884	6.7207	5.81513e-11	9.05206e-10	14.3686	ATXN2L	NS
TGFBR3	-2.59642	2.18396	-6.72051	5.82218e-11	9.05206e-10	14.3674	TGFBR3	significant
NFIX	-2.21473	2.88278	-6.71677	5.9588e-11	9.25114e-10	14.3448	NFIX	significant
UNC5C	-2.55731	-2.11191	-6.71623	5.9787e-11	9.26871e-10	14.3416	UNC5C	significant
CYYR1	-1.67565	1.29312	-6.71468	6.0364e-11	9.34473e-10	14.3323	CYYR1	significant
DPT	-5.9029	-0.0752857	-6.70965	6.22766e-11	9.627e-10	14.302	DPT	significant
CDH19	-5.82148	-5.2071	-6.70295	6.49168e-11	1.00208e-09	14.2616	CDH19	significant
OXSM	0.85537	3.29184	6.69146	6.96995e-11	1.07437e-09	14.1926	OXSM	NS
FGFR1	-2.77466	2.85339	-6.6881	7.11652e-11	1.0954e-09	14.1723	FGFR1	significant
ENPP6	-3.67989	-4.14153	-6.68433	7.28425e-11	1.11962e-09	14.1497	ENPP6	significant
DCHS1	-2.20791	0.406485	-6.67079	7.91945e-11	1.21552e-09	14.0685	DCHS1	significant
RHBDF2	1.44816	4.34456	6.66435	8.24049e-11	1.263e-09	14.0299	RHBDF2	NS
CAMK2A	-4.37364	-4.46102	-6.65861	8.53683e-11	1.30656e-09	13.9956	CAMK2A	significant
MAPK15	3.00479	1.59759	6.6577	8.5848e-11	1.31204e-09	13.9902	MAPK15	significant
MAT2A	-1.08882	6.20615	-6.65607	8.6715e-11	1.32342e-09	13.9804	MAT2A	NS
REV3L	-1.24215	1.92385	-6.65521	8.71757e-11	1.32857e-09	13.9752	REV3L	NS
RPA3	1.1708	5.43468	6.65101	8.94595e-11	1.36145e-09	13.9501	RPA3	NS
LSR	1.99584	7.20769	6.64841	9.09032e-11	1.38147e-09	13.9346	LSR	significant
TBRG4	0.730965	5.67701	6.64785	9.12167e-11	1.38429e-09	13.9312	TBRG4	NS
FAM43A	-1.97984	1.45271	-6.64515	9.27478e-11	1.40555e-09	13.9151	FAM43A	significant
CFP	-2.45129	0.527774	-6.6422	9.44458e-11	1.42927e-09	13.8975	CFP	significant
EPN3	3.49868	4.45924	6.64074	9.52969e-11	1.44013e-09	13.8887	EPN3	significant
ACTC1	-7.38622	-0.607281	-6.6389	9.63804e-11	1.45447e-09	13.8778	ACTC1	significant
AKAP12	-2.96322	1.74799	-6.63577	9.82525e-11	1.48065e-09	13.8591	AKAP12	significant
CKB	-2.5869	6.25477	-6.63497	9.87337e-11	1.48582e-09	13.8543	CKB	significant
HDAC4	-1.4874	0.911993	-6.63285	1.00033e-10	1.50329e-09	13.8416	HDAC4	NS
TBC1D7	1.12224	4.42111	6.63241	1.00301e-10	1.50521e-09	13.839	TBC1D7	NS
CHCHD1	0.823871	5.82814	6.63158	1.00816e-10	1.51083e-09	13.8341	CHCHD1	NS
POLR2G	0.870405	6.70748	6.6312	1.0105e-10	1.51224e-09	13.8318	POLR2G	NS
DAGLB	0.824508	3.41186	6.63053	1.01467e-10	1.51638e-09	13.8278	DAGLB	NS
MEOX1	-3.16949	-0.861292	-6.62995	1.01826e-10	1.51776e-09	13.8244	MEOX1	significant
NAP1L5	-1.87881	0.996245	-6.62993	1.0184e-10	1.51776e-09	13.8242	NAP1L5	significant
PDXK	1.27258	6.728	6.62817	1.02948e-10	1.53199e-09	13.8137	PDXK	NS
NRIP2	-1.47706	-0.301206	-6.62796	1.0308e-10	1.53199e-09	13.8125	NRIP2	NS
DNMT1	1.19802	5.05128	6.62662	1.0393e-10	1.54251e-09	13.8045	DNMT1	NS
CHMP4C	2.11222	3.74988	6.62617	1.0422e-10	1.54469e-09	13.8018	CHMP4C	significant
SLC25A22	1.10969	3.92804	6.62561	1.04575e-10	1.54783e-09	13.7985	SLC25A22	NS
ADCK5	1.1207	3.35169	6.62484	1.05076e-10	1.55311e-09	13.7939	ADCK5	NS
ARHGAP11A	1.86634	2.34503	6.62439	1.05367e-10	1.55527e-09	13.7912	ARHGAP11A	significant
SLC25A10	1.52158	5.0728	6.61948	1.08585e-10	1.60059e-09	13.762	SLC25A10	significant
RFX2	-1.31217	2.45733	-6.61819	1.09448e-10	1.61111e-09	13.7543	RFX2	NS
FGF9	-4.49119	-4.90519	-6.61725	1.10082e-10	1.61824e-09	13.7487	FGF9	significant
CBX2	2.48266	2.03344	6.61205	1.13647e-10	1.66837e-09	13.7177	CBX2	significant
RBMS3	-2.61577	-0.594896	-6.60639	1.17653e-10	1.72483e-09	13.6841	RBMS3	significant
TCEAL2	-6.26053	-2.84287	-6.60036	1.22084e-10	1.78737e-09	13.6482	TCEAL2	significant
SLC39A11	1.23041	4.53736	6.59615	1.25268e-10	1.83149e-09	13.6232	SLC39A11	NS
LEMD2	0.783521	5.4712	6.59467	1.26402e-10	1.84557e-09	13.6145	LEMD2	NS
C1QTNF6	2.12859	3.86229	6.59359	1.27244e-10	1.85536e-09	13.608	C1QTNF6	significant
DDOST	0.92761	7.63599	6.5927	1.27936e-10	1.86292e-09	13.6027	DDOST	NS
PEG3	-3.72153	-2.82362	-6.59246	1.28123e-10	1.86314e-09	13.6013	PEG3	significant
CCDC18	1.21222	1.9858	6.59059	1.29597e-10	1.88203e-09	13.5902	CCDC18	NS
ZBTB47	-1.26115	2.51028	-6.58615	1.33159e-10	1.93116e-09	13.5639	ZBTB47	NS
RUNX1T1	-2.92346	-2.13548	-6.58482	1.34251e-10	1.94438e-09	13.556	RUNX1T1	significant
RFC5	1.19651	3.85646	6.58271	1.35987e-10	1.96689e-09	13.5435	RFC5	NS
KIFC2	1.91553	4.41994	6.57911	1.39012e-10	2.00767e-09	13.5221	KIFC2	significant
ABCB9	1.27271	1.69007	6.57891	1.39179e-10	2.00767e-09	13.521	ABCB9	NS
EDEM2	0.921848	4.61499	6.57794	1.40008e-10	2.01694e-09	13.5152	EDEM2	NS
SVIL	-2.10096	3.82743	-6.57663	1.41129e-10	2.03038e-09	13.5075	SVIL	significant
HOOK1	2.44167	1.70928	6.57638	1.41346e-10	2.03079e-09	13.506	HOOK1	significant
ABCB1	-1.90611	0.0246226	-6.57447	1.43004e-10	2.0509e-09	13.4947	ABCB1	significant
PDLIM5	-1.25917	4.27291	-6.57419	1.43254e-10	2.0509e-09	13.493	PDLIM5	NS
PBXIP1	-1.27144	5.73676	-6.57411	1.43316e-10	2.0509e-09	13.4925	PBXIP1	NS
SLIT2	-3.71643	-1.02109	-6.57068	1.46352e-10	2.09158e-09	13.4722	SLIT2	significant
TYMS	1.90217	5.48749	6.56681	1.49839e-10	2.13858e-09	13.4493	TYMS	significant
TNFRSF25	1.48178	3.63236	6.56531	1.51221e-10	2.15293e-09	13.4404	TNFRSF25	NS
SLC24A3	-3.0962	0.491218	-6.56528	1.51244e-10	2.15293e-09	13.4403	SLC24A3	significant
CNTN4	-2.6716	-1.56292	-6.56413	1.52313e-10	2.16529e-09	13.4334	CNTN4	significant
PLN	-4.86092	-0.102313	-6.5638	1.52617e-10	2.16676e-09	13.4315	PLN	significant
FAT4	-2.56597	-2.12313	-6.56297	1.5339e-10	2.17488e-09	13.4266	FAT4	significant
BIN1	-2.59568	3.38558	-6.56197	1.54328e-10	2.1853e-09	13.4207	BIN1	significant
EXOSC4	1.03512	5.54944	6.55745	1.58639e-10	2.2434e-09	13.3939	EXOSC4	NS
SSPN	-1.95863	2.12925	-6.55272	1.63265e-10	2.3058e-09	13.366	SSPN	significant
GALE	1.27423	5.86666	6.55137	1.64616e-10	2.32183e-09	13.358	GALE	NS
NFASC	-2.4846	0.609009	-6.54838	1.67642e-10	2.36143e-09	13.3404	NFASC	significant
SOX11	3.8578	-4.78136	6.54773	1.68305e-10	2.36769e-09	13.3365	SOX11	significant
GNG5	0.794958	7.6632	6.5431	1.73103e-10	2.42985e-09	13.3092	GNG5	NS
ABL1	-1.26877	4.01131	-6.54304	1.73175e-10	2.42985e-09	13.3088	ABL1	NS
CPSF1	1.08395	6.304	6.54135	1.74961e-10	2.45172e-09	13.2989	CPSF1	NS
YARS2	0.877684	4.4875	6.5393	1.77148e-10	2.47916e-09	13.2868	YARS2	NS
SFRP1	-4.78764	-0.364421	-6.53829	1.78241e-10	2.49122e-09	13.2808	SFRP1	significant
CELSR3	2.59814	1.55491	6.53226	1.8489e-10	2.5808e-09	13.2453	CELSR3	significant
SMYD2	1.04412	4.9659	6.53019	1.87226e-10	2.61003e-09	13.2331	SMYD2	NS
NTF3	-3.49326	-1.70361	-6.52992	1.87536e-10	2.61098e-09	13.2315	NTF3	significant
METTL1	0.876837	5.0524	6.5276	1.90193e-10	2.64457e-09	13.2179	METTL1	NS
ZEB2	-2.09575	1.78303	-6.52613	1.91895e-10	2.66479e-09	13.2092	ZEB2	significant
MYRIP	-3.72298	-3.72283	-6.52568	1.92419e-10	2.66863e-09	13.2066	MYRIP	significant
SLC25A23	-1.91187	3.64332	-6.52158	1.97263e-10	2.73231e-09	13.1824	SLC25A23	significant
HSPA2	-2.18082	2.5219	-6.5175	2.02203e-10	2.79713e-09	13.1584	HSPA2	significant
ATAD3A	1.03285	4.81531	6.51627	2.03724e-10	2.81457e-09	13.1512	ATAD3A	NS
PDGFD	-2.23085	0.673224	-6.51558	2.04571e-10	2.82266e-09	13.1471	PDGFD	significant
PDE4B	-2.57456	0.718983	-6.51339	2.07305e-10	2.85392e-09	13.1343	PDE4B	significant
CUTC	-0.938838	3.5915	-6.51334	2.07365e-10	2.85392e-09	13.134	CUTC	NS
CALD1	-2.49058	5.28838	-6.51233	2.08633e-10	2.86616e-09	13.1281	CALD1	significant
CREM	-1.27129	4.30664	-6.51221	2.08786e-10	2.86616e-09	13.1273	CREM	NS
DIAPH3	2.17217	1.00348	6.50957	2.12158e-10	2.90875e-09	13.1118	DIAPH3	significant
MRPL38	0.779821	5.96827	6.50768	2.14591e-10	2.93838e-09	13.1007	MRPL38	NS
QPCTL	1.03862	3.11794	6.50564	2.1726e-10	2.97115e-09	13.0887	QPCTL	NS
HMGA1	1.63711	7.53273	6.50508	2.17999e-10	2.97748e-09	13.0854	HMGA1	significant
ZNF670	1.70448	-1.40412	6.50363	2.19923e-10	2.99996e-09	13.0769	ZNF670	significant
DNASE1L2	2.19089	-0.29525	6.50067	2.23893e-10	3.05026e-09	13.0596	DNASE1L2	significant
GPS1	0.798827	6.59277	6.49875	2.26515e-10	3.08209e-09	13.0483	GPS1	NS
TNNI3	5.75817	-1.08171	6.49696	2.28978e-10	3.11168e-09	13.0378	TNNI3	significant
ST6GALNAC3	-2.29958	-1.69027	-6.49613	2.30123e-10	3.1233e-09	13.0329	ST6GALNAC3	significant
MRPS34	0.793572	6.8483	6.49522	2.31395e-10	3.13662e-09	13.0276	MRPS34	NS
PUSL1	1.06403	4.35882	6.49424	2.32775e-10	3.15137e-09	13.0218	PUSL1	NS
PCK2	1.24592	4.92621	6.49392	2.33212e-10	3.15333e-09	13.02	PCK2	NS
TYK2	0.959312	6.22734	6.48959	2.394e-10	3.23294e-09	12.9946	TYK2	NS
VCL	-1.41586	5.11113	-6.48901	2.40242e-10	3.24026e-09	12.9912	VCL	NS
SEC61A1	0.796655	7.18595	6.48829	2.41285e-10	3.25027e-09	12.987	SEC61A1	NS
HAGHL	1.6633	1.91991	6.48489	2.46298e-10	3.31366e-09	12.967	HAGHL	significant
CNKSR1	1.98459	4.26517	6.48395	2.47686e-10	3.32467e-09	12.9616	CNKSR1	significant
MS4A2	-3.34239	-2.28411	-6.48392	2.47733e-10	3.32467e-09	12.9614	MS4A2	significant
STK32B	-2.53114	-2.01991	-6.48366	2.48124e-10	3.32579e-09	12.9599	STK32B	significant
CD81	-0.981174	8.6103	-6.47665	2.58842e-10	3.46514e-09	12.9188	CD81	NS
EIF4EBP1	1.49534	6.47748	6.47224	2.65827e-10	3.55424e-09	12.893	EIF4EBP1	NS
TSPAN7	-3.06329	1.97203	-6.46946	2.70315e-10	3.60553e-09	12.8767	TSPAN7	significant
UNG	1.04229	5.08114	6.46925	2.70659e-10	3.60553e-09	12.8755	UNG	NS
KLF6	-1.59959	5.35046	-6.46924	2.70665e-10	3.60553e-09	12.8755	KLF6	significant
7	0.900084	7.34389	6.46896	2.71124e-10	3.60718e-09	12.8738	7	NS
TFAP4	1.13566	3.28885	6.46858	2.7174e-10	3.61093e-09	12.8716	TFAP4	NS
TMEM161A	0.831935	4.74949	6.46728	2.73877e-10	3.63485e-09	12.864	TMEM161A	NS
ABCC9	-2.61444	-1.23207	-6.46543	2.76953e-10	3.67116e-09	12.8532	ABCC9	significant
ROR1	-3.046	-1.85684	-6.46221	2.8238e-10	3.73851e-09	12.8344	ROR1	significant
TIMM13	0.948479	6.83802	6.45896	2.87953e-10	3.80761e-09	12.8154	TIMM13	NS
TMEM125	3.52908	2.10839	6.4538	2.97032e-10	3.92286e-09	12.7853	TMEM125	significant
ENTPD6	0.954626	5.43091	6.45201	3.0025e-10	3.96051e-09	12.7749	ENTPD6	NS
SCRIB	1.15383	6.01485	6.45055	3.02895e-10	3.98977e-09	12.7664	SCRIB	NS
STAP2	1.7828	6.18713	6.45038	3.03208e-10	3.98977e-09	12.7654	STAP2	significant
JPH2	-3.36247	0.125471	-6.44828	3.0706e-10	4.03554e-09	12.7531	JPH2	significant
RAD9A	1.16755	4.263	6.44755	3.08404e-10	4.04828e-09	12.7489	RAD9A	NS
ABCC8	-5.58083	-5.94594	-6.44638	3.10575e-10	4.07182e-09	12.7421	ABCC8	significant
JAZF1	-1.95427	1.49952	-6.44613	3.11049e-10	4.07309e-09	12.7406	JAZF1	significant
E2F7	2.2902	0.426821	6.44257	3.17765e-10	4.15599e-09	12.7199	E2F7	significant
COMTD1	1.43205	4.81572	6.44221	3.18465e-10	4.16009e-09	12.7177	COMTD1	NS
MRTO4	0.811189	4.93311	6.43973	3.23235e-10	4.2173e-09	12.7033	MRTO4	NS
CHAF1B	1.68516	2.01911	6.43912	3.24419e-10	4.22763e-09	12.6998	CHAF1B	significant
FASN	1.50717	7.14319	6.4365	3.29557e-10	4.28941e-09	12.6845	FASN	significant
PKNOX2	-2.96499	-1.82303	-6.4358	3.30951e-10	4.30236e-09	12.6804	PKNOX2	significant
OXER1	-2.35149	-0.392444	-6.43343	3.35691e-10	4.35874e-09	12.6666	OXER1	significant
FGF11	2.36484	2.42276	6.43258	3.37403e-10	4.37569e-09	12.6617	FGF11	significant
KRTCAP2	0.84356	8.42033	6.43205	3.38479e-10	4.38439e-09	12.6586	KRTCAP2	NS
ADAMTS5	-2.14406	-1.30522	-6.42869	3.45369e-10	4.46826e-09	12.6391	ADAMTS5	significant
ANXA6	-2.35854	4.9263	-6.42707	3.48743e-10	4.50651e-09	12.6296	ANXA6	significant
PABPN1	0.696211	6.84691	6.4254	3.5224e-10	4.54625e-09	12.62	PABPN1	NS
CPEB4	-1.65099	1.79718	-6.41453	3.75946e-10	4.84642e-09	12.5568	CPEB4	significant
CYBRD1	-2.52644	3.09367	-6.40519	3.97555e-10	5.11887e-09	12.5026	CYBRD1	significant
CILP	-4.74201	-1.12932	-6.40442	3.99391e-10	5.13639e-09	12.4981	CILP	significant
RASD1	-2.77308	1.38656	-6.40227	4.04552e-10	5.19657e-09	12.4857	RASD1	significant
KCNMA1	-2.85005	1.0612	-6.40156	4.06262e-10	5.21232e-09	12.4816	KCNMA1	significant
BUD31	0.742641	6.98981	6.4003	4.09335e-10	5.24551e-09	12.4743	BUD31	NS
PTGIS	-4.45497	0.611302	-6.39999	4.10106e-10	5.24917e-09	12.4725	PTGIS	significant
VAMP2	-1.0214	4.77084	-6.39681	4.1795e-10	5.34322e-09	12.4541	VAMP2	NS
PPIB	0.798013	9.33835	6.39602	4.19939e-10	5.3604e-09	12.4495	PPIB	NS
APBB1	-2.335	2.21978	-6.39588	4.20287e-10	5.3604e-09	12.4487	APBB1	significant
EGR2	-2.83517	0.931897	-6.39307	4.27409e-10	5.4448e-09	12.4324	EGR2	significant
EBF3	-2.28326	-1.57591	-6.38768	4.41367e-10	5.61599e-09	12.4012	EBF3	significant
VAMP8	1.17522	8.03945	6.38603	4.45732e-10	5.65886e-09	12.3917	VAMP8	NS
RGS19	1.17105	3.98127	6.38601	4.45786e-10	5.65886e-09	12.3916	RGS19	NS
NFIA	-1.88056	1.96135	-6.38488	4.48804e-10	5.69048e-09	12.385	NFIA	significant
PCNA	1.41717	7.01806	6.37966	4.6298e-10	5.86333e-09	12.3549	PCNA	NS
STAT5B	-0.959935	3.80322	-6.3793	4.63992e-10	5.86926e-09	12.3528	STAT5B	NS
ADIPOQ	-5.9402	-7.45944	-6.37596	4.7331e-10	5.98011e-09	12.3335	ADIPOQ	significant
SLC8A3	-3.71396	-5.50076	-6.37321	4.81129e-10	6.0718e-09	12.3176	SLC8A3	significant
CKMT2	-3.29613	-1.83036	-6.3727	4.82583e-10	6.08303e-09	12.3147	CKMT2	significant
ALDH1B1	-1.85938	3.83551	-6.37017	4.89913e-10	6.16821e-09	12.3	ALDH1B1	significant
ZNF692	1.25662	4.97111	6.36995	4.9057e-10	6.16928e-09	12.2987	ZNF692	NS
BCHE	-4.39883	-1.55596	-6.36822	4.95645e-10	6.22586e-09	12.2888	BCHE	significant
DGKB	-4.59827	-5.84565	-6.36779	4.96917e-10	6.23458e-09	12.2863	DGKB	significant
DSN1	1.20732	3.79602	6.36555	5.03578e-10	6.31081e-09	12.2734	DSN1	NS
ACYP1	1.1299	4.15537	6.36331	5.10339e-10	6.38812e-09	12.2604	ACYP1	NS
ESCO2	2.01858	0.723384	6.36277	5.1196e-10	6.40099e-09	12.2574	ESCO2	significant
IL11RA	-1.43021	2.41578	-6.36256	5.12605e-10	6.40163e-09	12.2562	IL11RA	NS
NUP93	0.907755	5.40701	6.35778	5.27371e-10	6.57842e-09	12.2286	NUP93	NS
KCNK3	-3.71463	-2.49969	-6.35632	5.31971e-10	6.62814e-09	12.2202	KCNK3	significant
ZNF25	-1.21043	0.9609	-6.35142	5.47711e-10	6.81638e-09	12.1919	ZNF25	NS
PNPLA7	-1.80495	-0.446947	-6.35046	5.50824e-10	6.84722e-09	12.1864	PNPLA7	significant
RFC4	1.36887	4.74956	6.34332	5.74688e-10	7.13566e-09	12.1453	RFC4	NS
CDC37L1	-1.21864	2.67029	-6.34118	5.82029e-10	7.2185e-09	12.133	CDC37L1	NS
FANCB	1.68917	0.00762274	6.3309	6.186e-10	7.66326e-09	12.074	FANCB	significant
HDC	-3.07964	-1.48427	-6.33054	6.19893e-10	7.67046e-09	12.0719	HDC	significant
RPS6KA1	1.27062	4.42345	6.32953	6.23615e-10	7.70768e-09	12.0661	RPS6KA1	NS
RFC2	1.02231	4.93358	6.32192	6.52386e-10	8.05405e-09	12.0224	RFC2	NS
SHARPIN	0.749726	6.11757	6.32116	6.55318e-10	8.081e-09	12.0181	SHARPIN	NS
BDNF	-2.92139	-2.229	-6.31138	6.94308e-10	8.55204e-09	11.9621	BDNF	significant
KDELR1	0.75956	7.58336	6.30838	7.06737e-10	8.6952e-09	11.9449	KDELR1	NS
GRHL2	2.90002	3.61565	6.30729	7.11307e-10	8.72446e-09	11.9386	GRHL2	significant
SYNGR2	1.07347	7.66928	6.30729	7.11325e-10	8.72446e-09	11.9386	SYNGR2	NS
PMP22	-2.44856	4.4637	-6.30723	7.11541e-10	8.72446e-09	11.9383	PMP22	significant
PIPOX	-2.0393	-1.45265	-6.30213	7.33317e-10	8.98126e-09	11.9091	PIPOX	significant
MEIS2	-1.78829	2.57049	-6.30117	7.37495e-10	9.02218e-09	11.9036	MEIS2	significant
TSC22D3	-1.66949	5.58604	-6.30056	7.40141e-10	9.0443e-09	11.9001	TSC22D3	significant
PRKD2	0.87582	5.64395	6.30033	7.41137e-10	9.04623e-09	11.8988	PRKD2	NS
SLC25A4	-1.33186	3.706	-6.29924	7.45935e-10	9.09451e-09	11.8925	SLC25A4	NS
COMMD4	0.798173	6.75653	6.29897	7.47104e-10	9.09848e-09	11.891	COMMD4	NS
MOAP1	-1.06309	3.3602	-6.29751	7.5359e-10	9.16713e-09	11.8827	MOAP1	NS
MND1	1.55638	2.42297	6.2953	7.63448e-10	9.27658e-09	11.8701	MND1	significant
CNTN2	-4.12824	-6.56298	-6.29417	7.68565e-10	9.32825e-09	11.8636	CNTN2	significant
NFIC	-1.4476	3.7383	-6.28835	7.95421e-10	9.64336e-09	11.8303	NFIC	NS
SOD3	-2.77915	3.65874	-6.28772	7.98369e-10	9.66824e-09	11.8267	SOD3	significant
SRM	0.910161	6.62007	6.28749	7.99441e-10	9.67037e-09	11.8254	SRM	NS
FHL5	-2.82452	-2.05575	-6.28364	8.17777e-10	9.88109e-09	11.8034	FHL5	significant
ANAPC11	0.854816	7.76425	6.28221	8.2472e-10	9.95383e-09	11.7953	ANAPC11	NS
PPIA	0.719469	11.0897	6.28134	8.28952e-10	9.99373e-09	11.7903	PPIA	NS
RPN1	0.880969	7.56639	6.28087	8.31207e-10	1.00097e-08	11.7877	RPN1	NS
SPAG4	2.11956	4.41869	6.28066	8.32261e-10	1.00113e-08	11.7864	SPAG4	significant
SCN11A	-3.68795	-4.71917	-6.2796	8.37447e-10	1.00624e-08	11.7804	SCN11A	significant
FLNA	-2.25013	8.5596	-6.2777	8.46905e-10	1.01593e-08	11.7695	FLNA	significant
SYMPK	0.827624	5.62506	6.2776	8.47395e-10	1.01593e-08	11.769	SYMPK	NS
SERTAD1	-1.17865	3.91695	-6.27591	8.55828e-10	1.0249e-08	11.7594	SERTAD1	NS
EBF2	-2.91055	-3.52467	-6.27432	8.63879e-10	1.0334e-08	11.7503	EBF2	significant
GPRIN1	2.39838	0.643616	6.27058	8.83095e-10	1.05522e-08	11.729	GPRIN1	significant
GPR19	2.34923	-0.892368	6.27027	8.84699e-10	1.05596e-08	11.7272	GPR19	significant
POLA2	1.0976	4.14106	6.26991	8.86589e-10	1.05641e-08	11.7252	POLA2	NS
NAALAD2	-1.78513	-2.07592	-6.26983	8.8703e-10	1.05641e-08	11.7247	NAALAD2	significant
PPP3CB	-0.94618	4.10656	-6.26544	9.10219e-10	1.08198e-08	11.6997	PPP3CB	NS
GSS	0.883133	5.62173	6.26538	9.10511e-10	1.08198e-08	11.6994	GSS	NS
PDE7B	-2.23655	-0.225195	-6.26427	9.16461e-10	1.08786e-08	11.6931	PDE7B	significant
GPM6A	-4.64469	-4.38925	-6.26287	9.24068e-10	1.09539e-08	11.6851	GPM6A	significant
CNGB1	4.1322	-1.82526	6.26272	9.24836e-10	1.09539e-08	11.6843	CNGB1	significant
JTB	0.769468	7.27002	6.26096	9.34489e-10	1.10561e-08	11.6742	JTB	NS
RTN4R	2.16834	1.54243	6.2583	9.49182e-10	1.12176e-08	11.6591	RTN4R	significant
PODN	-2.97351	2.50839	-6.25635	9.60091e-10	1.13341e-08	11.648	PODN	significant
NIT2	0.828798	5.77253	6.25289	9.79796e-10	1.15541e-08	11.6283	NIT2	NS
CKAP2	1.44717	3.62601	6.24735	1.01218e-09	1.19229e-08	11.5968	CKAP2	NS
HMBS	0.924235	4.48722	6.24647	1.01737e-09	1.1971e-08	11.5919	HMBS	NS
RUVBL2	0.760515	6.45793	6.24501	1.02611e-09	1.20607e-08	11.5836	RUVBL2	NS
WDR18	1.0168	5.33681	6.23179	1.10873e-09	1.30176e-08	11.5086	WDR18	NS
TMEFF2	-4.69469	-6.37079	-6.22643	1.14402e-09	1.34036e-08	11.4782	TMEFF2	significant
NR2F1	-2.20363	2.1713	-6.22642	1.14409e-09	1.34036e-08	11.4782	NR2F1	significant
ZFPM2	-2.77415	-1.1342	-6.22337	1.16467e-09	1.36299e-08	11.4609	ZFPM2	significant
RGN	-3.13084	-1.00604	-6.22138	1.17834e-09	1.37749e-08	11.4496	RGN	significant
BMX	-2.73924	-2.08459	-6.21914	1.19385e-09	1.39412e-08	11.4369	BMX	significant
PTGDS	-3.4518	4.3097	-6.21545	1.21983e-09	1.42291e-08	11.4161	PTGDS	significant
DGUOK	0.677051	6.45321	6.2148	1.2245e-09	1.42682e-08	11.4124	DGUOK	NS
FBLN2	-3.02442	3.00387	-6.20963	1.26202e-09	1.46895e-08	11.3832	FBLN2	significant
PDRG1	1.0274	4.08752	6.20537	1.29377e-09	1.50428e-08	11.3591	PDRG1	NS
TSPYL1	-1.07622	4.48541	-6.20495	1.2969e-09	1.5063e-08	11.3568	TSPYL1	NS
PPP2R5A	-0.937735	4.04138	-6.20459	1.29964e-09	1.50787e-08	11.3547	PPP2R5A	NS
CCL2	-2.74997	4.49268	-6.2037	1.30642e-09	1.5141e-08	11.3497	CCL2	significant
FBXL8	1.2011	2.56248	6.19835	1.34779e-09	1.56037e-08	11.3195	FBXL8	NS
DISP1	-1.46846	0.365908	-6.19645	1.36282e-09	1.57608e-08	11.3087	DISP1	NS
MTBP	1.4963	1.21238	6.19529	1.372e-09	1.585e-08	11.3022	MTBP	NS
LAD1	2.59091	6.7328	6.19502	1.37418e-09	1.58582e-08	11.3007	LAD1	significant
STK31	2.95521	-1.04688	6.18732	1.43717e-09	1.65541e-08	11.2573	STK31	significant
SPTBN2	2.00931	3.9171	6.18728	1.43755e-09	1.65541e-08	11.257	SPTBN2	significant
RBPMS	-1.61117	5.79444	-6.18167	1.48524e-09	1.7085e-08	11.2254	RBPMS	significant
RAP1A	-1.09194	5.48037	-6.18114	1.48981e-09	1.71193e-08	11.2225	RAP1A	NS
BRCA2	2.02695	0.808464	6.17795	1.51764e-09	1.74206e-08	11.2045	BRCA2	significant
DAZAP1	0.619884	6.26559	6.17705	1.52564e-09	1.74938e-08	11.1995	DAZAP1	NS
HSPA12A	-2.35803	-0.896611	-6.1749	1.54484e-09	1.76952e-08	11.1873	HSPA12A	significant
PREB	0.790513	5.56913	6.17463	1.5472e-09	1.77034e-08	11.1859	PREB	NS
ALKBH6	0.848487	4.27553	6.17331	1.55917e-09	1.78215e-08	11.1784	ALKBH6	NS
REEP4	1.10776	5.42462	6.17209	1.57024e-09	1.79289e-08	11.1716	REEP4	NS
RHBDD3	0.965743	4.39535	6.17154	1.5752e-09	1.79666e-08	11.1685	RHBDD3	NS
TRIB1	-1.46857	4.83035	-6.17028	1.58685e-09	1.80804e-08	11.1614	TRIB1	NS
BRCA1	1.47915	2.57541	6.16196	1.66528e-09	1.8954e-08	11.1147	BRCA1	NS
RPN2	0.979303	7.9991	6.1604	1.68046e-09	1.91066e-08	11.1059	RPN2	NS
TUBG1	1.00302	5.71378	6.15481	1.73573e-09	1.97142e-08	11.0746	TUBG1	NS
BAIAP2L1	1.35297	4.4201	6.15269	1.75719e-09	1.9937e-08	11.0627	BAIAP2L1	NS
OSBPL10	-1.97185	2.13297	-6.14903	1.79491e-09	2.03436e-08	11.0421	OSBPL10	significant
FRMD3	-2.14447	-0.680376	-6.14879	1.79732e-09	2.03495e-08	11.0408	FRMD3	significant
GAS7	-2.63455	0.639896	-6.14531	1.83397e-09	2.07427e-08	11.0213	GAS7	significant
OLFML3	-2.80156	3.07135	-6.14426	1.84509e-09	2.08466e-08	11.0154	OLFML3	significant
ZNHIT2	0.941273	3.70264	6.14228	1.86641e-09	2.10655e-08	11.0043	ZNHIT2	NS
SHKBP1	0.989504	6.28323	6.14205	1.86885e-09	2.10709e-08	11.003	SHKBP1	NS
YIF1A	0.838999	6.48658	6.14147	1.87511e-09	2.11195e-08	10.9998	YIF1A	NS
UGCG	-1.25924	4.02689	-6.13841	1.90856e-09	2.14737e-08	10.9827	UGCG	NS
NFIL3	-1.62928	3.86499	-6.13741	1.91968e-09	2.15764e-08	10.977	NFIL3	significant
RANBP1	1.03057	7.16096	6.13636	1.93131e-09	2.16846e-08	10.9712	RANBP1	NS
IER3	-2.03239	6.18166	-6.13593	1.93622e-09	2.1717e-08	10.9687	IER3	significant
RELN	-4.82299	-4.64425	-6.13494	1.94729e-09	2.18185e-08	10.9632	RELN	significant
BMP5	-5.00352	-3.18314	-6.13357	1.96273e-09	2.19688e-08	10.9556	BMP5	significant
FGF7	-3.81892	0.67621	-6.12993	2.00443e-09	2.24122e-08	10.9352	FGF7	significant
CHAF1A	1.13052	3.9837	6.12935	2.0112e-09	2.24647e-08	10.932	CHAF1A	NS
SNRK	-1.02342	2.61923	-6.12205	2.09769e-09	2.34065e-08	10.8912	SNRK	NS
APOC1	2.21081	6.47425	6.10511	2.31282e-09	2.57741e-08	10.7967	APOC1	significant
CCDC80	-3.25116	3.91139	-6.10484	2.31646e-09	2.57741e-08	10.7952	CCDC80	significant
KCNS2	-3.3374	-6.06165	-6.1048	2.31704e-09	2.57741e-08	10.795	KCNS2	significant
MRPL14	0.884303	6.28973	6.10455	2.32036e-09	2.57844e-08	10.7936	MRPL14	NS
PARVA	-1.30371	3.82793	-6.10362	2.33278e-09	2.58946e-08	10.7884	PARVA	NS
PTPRN2	-2.40123	-0.738798	-6.10345	2.33507e-09	2.58946e-08	10.7875	PTPRN2	significant
CPXM2	-3.08731	1.06802	-6.10289	2.34269e-09	2.59524e-08	10.7843	CPXM2	significant
ZNF668	0.745442	3.00148	6.09639	2.43186e-09	2.69126e-08	10.7482	ZNF668	NS
PPP1R15A	-1.31437	5.90489	-6.09324	2.47629e-09	2.73762e-08	10.7306	PPP1R15A	NS
TEF	-1.24848	2.45276	-6.09171	2.49816e-09	2.75897e-08	10.7221	TEF	NS
MREG	1.53904	2.73307	6.09017	2.52036e-09	2.78064e-08	10.7136	MREG	significant
BRI3BP	1.33429	2.30138	6.08885	2.53967e-09	2.79908e-08	10.7062	BRI3BP	NS
GTPBP2	0.973562	5.32838	6.08781	2.55486e-09	2.81295e-08	10.7004	GTPBP2	NS
ESR1	-2.82014	-1.31513	-6.08464	2.60175e-09	2.86166e-08	10.6828	ESR1	significant
GSTM5	-3.62113	0.580846	-6.08436	2.60602e-09	2.86344e-08	10.6812	GSTM5	significant
NOL4	-5.0268	-5.98375	-6.0836	2.61728e-09	2.87288e-08	10.6771	NOL4	significant
CTSG	-4.99342	-0.955708	-6.08189	2.64314e-09	2.89832e-08	10.6676	CTSG	significant
CKLF	1.01809	5.9602	6.08082	2.65943e-09	2.91322e-08	10.6616	CKLF	NS
NLGN1	-3.89653	-3.67593	-6.07993	2.67301e-09	2.92512e-08	10.6567	NLGN1	significant
PYCR1	2.34261	4.75112	6.07522	2.74625e-09	3.00223e-08	10.6305	PYCR1	significant
PNRC1	-1.25007	5.52586	-6.07179	2.80075e-09	3.05872e-08	10.6115	PNRC1	NS
SYT11	-2.12438	0.804797	-6.07091	2.81493e-09	3.07109e-08	10.6066	SYT11	significant
ARFGAP1	0.826498	5.54298	6.07037	2.82365e-09	3.07749e-08	10.6036	ARFGAP1	NS
WEE1	-1.47578	4.31281	-6.06928	2.84147e-09	3.09379e-08	10.5976	WEE1	NS
GFRA3	-3.66033	-1.567	-6.06825	2.85828e-09	3.10895e-08	10.5918	GFRA3	significant
GARNL3	-1.87338	1.09648	-6.06705	2.87798e-09	3.12724e-08	10.5852	GARNL3	significant
PCP4	-6.98167	0.0498273	-6.06338	2.93906e-09	3.19038e-08	10.5649	PCP4	significant
CHST9	-5.73261	-5.98952	-6.06072	2.98424e-09	3.23618e-08	10.5501	CHST9	significant
SOX4	1.6842	4.90563	6.05923	3.00979e-09	3.26061e-08	10.5419	SOX4	significant
MARCKSL1	1.63897	7.07688	6.0588	3.01721e-09	3.26537e-08	10.5395	MARCKSL1	significant
COPE	0.619184	7.43046	6.05468	3.08907e-09	3.33979e-08	10.5167	COPE	NS
TELO2	0.875547	4.92696	6.05059	3.1621e-09	3.41532e-08	10.4941	TELO2	NS
POLG2	0.903523	2.94957	6.04933	3.18509e-09	3.43671e-08	10.4871	POLG2	NS
STARD8	-1.70782	-0.162298	-6.04659	3.23522e-09	3.48732e-08	10.472	STARD8	significant
FOXP2	-3.51421	-1.53443	-6.04413	3.28112e-09	3.53327e-08	10.4584	FOXP2	significant
KCNE4	-2.6457	0.164998	-6.04028	3.35402e-09	3.60817e-08	10.4371	KCNE4	significant
PSMB2	0.852319	6.32575	6.03996	3.36022e-09	3.61123e-08	10.4353	PSMB2	NS
DPM2	0.900723	5.4621	6.03649	3.42733e-09	3.67969e-08	10.4162	DPM2	NS
CDH1	2.62391	6.42117	6.03609	3.4351e-09	3.68436e-08	10.414	CDH1	significant
CRTC2	0.731415	5.16737	6.03188	3.51865e-09	3.76822e-08	10.3908	CRTC2	NS
MBNL1	-1.05783	4.49602	-6.0318	3.52026e-09	3.76822e-08	10.3903	MBNL1	NS
S100A11	1.32047	11.4543	6.02453	3.6691e-09	3.92365e-08	10.3503	S100A11	NS
SH3D19	-1.24699	3.33843	-6.02426	3.67494e-09	3.92601e-08	10.3488	SH3D19	NS
ABLIM1	-1.72067	3.67752	-6.01639	3.8433e-09	4.1018e-08	10.3054	ABLIM1	significant
BANF1	0.695129	8.01215	6.0136	3.9047e-09	4.16321e-08	10.2901	BANF1	NS
TSHZ3	-2.34677	0.388938	-6.01118	3.95888e-09	4.21681e-08	10.2768	TSHZ3	significant
TGFBR2	-1.57644	3.97829	-6.00823	4.02584e-09	4.28391e-08	10.2606	TGFBR2	significant
ALDH2	-2.44634	4.52608	-6.00716	4.05041e-09	4.30581e-08	10.2547	ALDH2	significant
LIFR	-2.52695	0.02441	-6.00643	4.0673e-09	4.3195e-08	10.2507	LIFR	significant
CACNB4	-2.74506	-2.87656	-6.00491	4.1026e-09	4.35271e-08	10.2423	CACNB4	significant
DARS2	1.19057	3.58727	6.00274	4.15344e-09	4.40232e-08	10.2304	DARS2	NS
PCGF2	1.02841	5.40256	5.99786	4.27009e-09	4.52151e-08	10.2036	PCGF2	NS
RAMP1	-3.28672	3.06696	-5.99666	4.29933e-09	4.54802e-08	10.197	RAMP1	significant
CRYM	-4.25704	-0.410413	-5.99417	4.36048e-09	4.60819e-08	10.1834	CRYM	significant
KPTN	1.04905	3.59776	5.98949	4.47769e-09	4.72742e-08	10.1577	KPTN	NS
LLGL2	1.8018	5.66863	5.9886	4.50037e-09	4.74673e-08	10.1528	LLGL2	significant
SNRPE	0.712111	7.40012	5.98816	4.51167e-09	4.754e-08	10.1504	SNRPE	NS
KY	-4.11389	-5.38077	-5.98228	4.66461e-09	4.91035e-08	10.1182	KY	significant
SMARCA4	0.817178	6.45106	5.98132	4.68987e-09	4.93213e-08	10.1129	SMARCA4	NS
IL6	-4.53088	1.40765	-5.9802	4.71996e-09	4.95894e-08	10.1068	IL6	significant
CCNE2	2.18592	1.44765	5.97275	4.92302e-09	5.16725e-08	10.066	CCNE2	significant
ARMCX1	-2.16345	1.58187	-5.9713	4.96368e-09	5.20487e-08	10.0581	ARMCX1	significant
MCM7	1.07786	6.41386	5.97046	4.98738e-09	5.22465e-08	10.0535	MCM7	NS
NOC4L	0.848377	4.63052	5.96783	5.06206e-09	5.29774e-08	10.0391	NOC4L	NS
MCAM	-1.66223	4.73033	-5.96657	5.0981e-09	5.33028e-08	10.0323	MCAM	significant
PRSS22	3.20693	4.56545	5.96397	5.17367e-09	5.40191e-08	10.018	PRSS22	significant
PPP1R3B	-1.57636	2.45817	-5.96387	5.17662e-09	5.40191e-08	10.0175	PPP1R3B	significant
PLEK2	2.2007	4.33087	5.96334	5.1923e-09	5.41303e-08	10.0146	PLEK2	significant
PPP1R13L	1.51476	6.52828	5.95977	5.298e-09	5.5179e-08	9.99509	PPP1R13L	significant
HYOU1	0.987221	5.99962	5.95616	5.40696e-09	5.62595e-08	9.97541	HYOU1	NS
HABP4	-1.41516	2.21873	-5.95385	5.478e-09	5.69438e-08	9.96279	HABP4	NS
DLC1	-1.79543	1.47221	-5.9529	5.50747e-09	5.7195e-08	9.95761	DLC1	significant
CCND2	-2.33161	2.09466	-5.94943	5.61624e-09	5.82685e-08	9.9387	CCND2	significant
NRG2	-3.49798	-1.63878	-5.94584	5.73109e-09	5.94029e-08	9.91914	NRG2	significant
ST8SIA1	-2.65615	-0.275286	-5.94398	5.79162e-09	5.99727e-08	9.90898	ST8SIA1	significant
EDNRA	-2.17385	1.02021	-5.94245	5.84167e-09	6.04329e-08	9.90067	EDNRA	significant
PDCD2L	0.969029	3.53428	5.94213	5.85243e-09	6.04863e-08	9.89889	PDCD2L	NS
SLC35F1	-2.40949	-3.59321	-5.94189	5.86027e-09	6.05094e-08	9.89759	SLC35F1	significant
KLHL17	1.35168	2.71303	5.94029	5.91329e-09	6.09984e-08	9.88889	KLHL17	NS
MTMR10	-0.900201	2.34009	-5.93929	5.94669e-09	6.12844e-08	9.88345	MTMR10	NS
RUSC2	-1.60266	1.89234	-5.93684	6.02937e-09	6.20772e-08	9.8701	RUSC2	significant
DDX54	0.75951	5.95599	5.93646	6.04211e-09	6.2149e-08	9.86806	DDX54	NS
ELN	-2.97443	2.71456	-5.93529	6.08215e-09	6.2456e-08	9.86168	ELN	significant
WDR74	0.74503	5.52223	5.93525	6.08353e-09	6.2456e-08	9.86146	WDR74	NS
RCBTB2	-1.26139	1.91633	-5.93486	6.09674e-09	6.25115e-08	9.85936	RCBTB2	NS
RSPO1	-4.01203	-4.82798	-5.93475	6.10052e-09	6.25115e-08	9.85876	RSPO1	significant
PCDH18	-2.02451	0.576382	-5.93419	6.11994e-09	6.2651e-08	9.85569	PCDH18	significant
TLN1	-1.18742	6.45348	-5.93375	6.13514e-09	6.27471e-08	9.8533	TLN1	NS
CCDC3	-1.72209	2.36035	-5.92962	6.2793e-09	6.41606e-08	9.83085	CCDC3	significant
CDCP1	1.96623	3.61765	5.92179	6.56202e-09	6.69522e-08	9.78829	CDCP1	significant
PIP5K1C	-0.779952	3.76416	-5.92171	6.56491e-09	6.69522e-08	9.78787	PIP5K1C	NS
COLEC12	-3.26296	-0.0743888	-5.92065	6.60411e-09	6.72883e-08	9.78211	COLEC12	significant
ZNF205	0.843305	3.2558	5.919	6.66572e-09	6.7852e-08	9.77314	ZNF205	NS
PIGU	0.922728	5.10045	5.91493	6.8195e-09	6.93519e-08	9.7511	PIGU	NS
RORB	-3.43587	-4.86015	-5.91295	6.89583e-09	7.00622e-08	9.74035	RORB	significant
ADRA2A	-2.63223	-0.63101	-5.90713	7.12487e-09	7.23212e-08	9.70878	ADRA2A	significant
NOSTRIN	-1.55971	1.40899	-5.90546	7.19171e-09	7.29309e-08	9.69976	NOSTRIN	significant
CLPTM1	0.716603	6.63348	5.90518	7.20319e-09	7.29788e-08	9.69821	CLPTM1	NS
DHX37	0.760214	3.27651	5.90462	7.22569e-09	7.31381e-08	9.6952	DHX37	NS
NRXN2	-2.58971	-0.706476	-5.90094	7.3764e-09	7.45935e-08	9.67526	NRXN2	significant
CD200	-2.10197	1.80429	-5.89681	7.54896e-09	7.62671e-08	9.65292	CD200	significant
ISG15	2.08426	7.70916	5.89145	7.77883e-09	7.85159e-08	9.62394	ISG15	significant
KCNK2	-4.23363	-4.33776	-5.89057	7.81749e-09	7.88325e-08	9.61915	KCNK2	significant
GNAZ	-2.93886	-0.928594	-5.88969	7.85598e-09	7.91466e-08	9.6144	GNAZ	significant
C1orf112	1.42021	2.68185	5.88787	7.93617e-09	7.98799e-08	9.60459	C1orf112	NS
ENTPD1	-1.5337	2.76718	-5.88549	8.04265e-09	8.08763e-08	9.59172	ENTPD1	significant
TSPAN2	-2.70138	1.39899	-5.88439	8.09239e-09	8.13007e-08	9.58576	TSPAN2	significant
ARRDC1	1.07181	5.6484	5.88375	8.12122e-09	8.15144e-08	9.58232	ARRDC1	NS
ALG6	0.862388	3.2574	5.87987	8.2994e-09	8.32254e-08	9.56136	ALG6	NS
CNTN1	-4.51133	-0.82656	-5.87862	8.35753e-09	8.37305e-08	9.55462	CNTN1	significant
FCHO1	2.03421	2.44875	5.87767	8.4018e-09	8.40959e-08	9.54951	FCHO1	significant
NAP1L3	-2.78346	-1.64601	-5.87608	8.47685e-09	8.47685e-08	9.54092	NAP1L3	significant
HAS1	-4.41084	-2.48531	-5.87403	8.5747e-09	8.56676e-08	9.52984	HAS1	significant
RGS20	3.83472	-0.0882074	5.87191	8.67652e-09	8.65311e-08	9.51844	RGS20	significant
SMAD9	-2.03479	-0.525677	-5.8719	8.67717e-09	8.65311e-08	9.51836	SMAD9	significant
ERGIC3	0.774651	8.46334	5.87043	8.74843e-09	8.71611e-08	9.51046	ERGIC3	NS
OMD	-5.06243	-3.64932	-5.86914	8.81178e-09	8.77114e-08	9.50349	OMD	significant
TMEM145	2.99202	-1.66749	5.86606	8.96448e-09	8.91051e-08	9.4869	TMEM145	significant
RHPN1	2.26125	3.16826	5.86598	8.96831e-09	8.91051e-08	9.48649	RHPN1	significant
DQX1	3.17937	0.967698	5.85986	9.27994e-09	9.21165e-08	9.4535	DQX1	significant
RAB23	-1.96848	2.5456	-5.85925	9.31113e-09	9.23411e-08	9.45026	RAB23	significant
MSX1	-1.99367	0.736789	-5.85794	9.37928e-09	9.29315e-08	9.44321	MSX1	significant
ARHGAP10	-1.25893	3.49147	-5.85724	9.41637e-09	9.32134e-08	9.4394	ARHGAP10	NS
MYL6	-0.898739	10.904	-5.85321	9.62968e-09	9.5182e-08	9.41777	MYL6	NS
UNC119	0.881433	4.8407	5.85315	9.63288e-09	9.5182e-08	9.41745	UNC119	NS
NEK1	-1.11299	1.17502	-5.8505	9.77616e-09	9.65094e-08	9.40319	NEK1	NS
SPOP	-0.954018	4.45053	-5.84889	9.86413e-09	9.72888e-08	9.39454	SPOP	NS
BOLA3	0.824934	5.5387	5.84725	9.95446e-09	9.80901e-08	9.38573	BOLA3	NS
UBC	-0.723466	10.1174	-5.84555	1.00495e-08	9.89358e-08	9.37656	UBC	NS
MRPL27	0.722861	6.83208	5.84297	1.01943e-08	1.0027e-07	9.36275	MRPL27	NS
B3GNT4	1.95278	0.138108	5.83387	1.07228e-08	1.05373e-07	9.31393	B3GNT4	significant
C19orf25	0.794466	4.54772	5.8317	1.08532e-08	1.06557e-07	9.30226	C19orf25	NS
RFXANK	0.789625	6.58341	5.82803	1.10761e-08	1.08646e-07	9.28263	RFXANK	NS
LATS2	-1.51191	1.68343	-5.82604	1.11993e-08	1.09704e-07	9.27196	LATS2	significant
TBC1D10B	0.693599	5.03739	5.82596	1.12043e-08	1.09704e-07	9.27152	TBC1D10B	NS
CPEB3	-1.28375	-0.643816	-5.82519	1.12519e-08	1.10071e-07	9.26743	CPEB3	NS
ZWILCH	1.09081	2.97363	5.82266	1.14114e-08	1.1153e-07	9.25384	ZWILCH	NS
CDC42EP2	-1.47801	2.95591	-5.81943	1.16171e-08	1.13438e-07	9.23659	CDC42EP2	NS
COL11A1	4.6912	0.596986	5.81804	1.17068e-08	1.1421e-07	9.22916	COL11A1	significant
SLC16A4	-2.31964	-0.321159	-5.81525	1.18896e-08	1.15888e-07	9.21421	SLC16A4	significant
DUSP5	-1.98448	4.52647	-5.81297	1.20402e-08	1.17251e-07	9.20205	DUSP5	significant
IKBKE	1.19553	3.16075	5.8119	1.21122e-08	1.17807e-07	9.1963	IKBKE	NS
MITF	-2.14775	0.222733	-5.81179	1.21192e-08	1.17807e-07	9.19574	MITF	significant
ZNHIT1	0.658975	6.41658	5.80985	1.22504e-08	1.18975e-07	9.18534	ZNHIT1	NS
MAP3K9	1.65966	0.147125	5.80802	1.23749e-08	1.20077e-07	9.17558	MAP3K9	significant
HINT3	-0.906334	3.20867	-5.80582	1.25266e-08	1.21439e-07	9.16382	HINT3	NS
DPYSL2	-1.76626	2.96583	-5.80545	1.25519e-08	1.21575e-07	9.16187	DPYSL2	significant
SLC25A19	0.957888	3.64425	5.80524	1.25666e-08	1.21609e-07	9.16074	SLC25A19	NS
MGP	-2.81474	6.85551	-5.80241	1.27647e-08	1.23415e-07	9.14564	MGP	significant
BNC2	-2.94651	-1.50713	-5.80102	1.2863e-08	1.24254e-07	9.13824	BNC2	significant
MIDN	-1.02148	5.26825	-5.79636	1.31987e-08	1.27383e-07	9.11337	MIDN	NS
CNKSR3	-1.88579	1.75378	-5.7961	1.3218e-08	1.27455e-07	9.11196	CNKSR3	significant
AP2S1	0.893093	7.36535	5.79106	1.35911e-08	1.30935e-07	9.08509	AP2S1	NS
ADAMTS4	-2.451	1.18321	-5.79088	1.36041e-08	1.30944e-07	9.08416	ADAMTS4	significant
PTCH1	-1.32146	1.08368	-5.78995	1.36746e-08	1.31505e-07	9.07918	PTCH1	NS
WWTR1	-1.60223	3.60906	-5.78964	1.36979e-08	1.31613e-07	9.07753	WWTR1	significant
GPC2	2.66664	0.709966	5.7863	1.39527e-08	1.33941e-07	9.05974	GPC2	significant
PRKCSH	0.57925	7.89753	5.78564	1.40035e-08	1.34309e-07	9.05623	PRKCSH	NS
PPARGC1A	-4.18931	-4.14278	-5.7831	1.42006e-08	1.36079e-07	9.04274	PPARGC1A	significant
CLEC10A	-2.84434	0.211143	-5.78248	1.425e-08	1.3643e-07	9.0394	CLEC10A	significant
SH3BGRL	-1.4675	5.49837	-5.78201	1.42865e-08	1.36659e-07	9.03692	SH3BGRL	NS
ATP2B4	-1.61639	4.24692	-5.78137	1.43367e-08	1.37018e-07	9.03354	ATP2B4	significant
TACC1	-1.77397	3.86239	-5.77882	1.45398e-08	1.38836e-07	9.01996	TACC1	significant
B4GALT3	1.12862	5.55036	5.76476	1.57103e-08	1.4988e-07	8.94524	B4GALT3	NS
PSMC3IP	1.28081	3.04563	5.76418	1.57607e-08	1.50228e-07	8.94215	PSMC3IP	NS
KIAA0513	-1.47817	1.49629	-5.7638	1.57932e-08	1.50404e-07	8.94016	KIAA0513	NS
TMEM44	1.14723	3.6678	5.75667	1.64242e-08	1.56276e-07	8.90235	TMEM44	NS
PTPN6	0.985134	5.73733	5.75587	1.64965e-08	1.56826e-07	8.89811	PTPN6	NS
TMEM41A	0.935727	4.29058	5.75329	1.67324e-08	1.58929e-07	8.88441	TMEM41A	NS
CDH24	1.4283	2.28593	5.74977	1.70583e-08	1.61881e-07	8.8658	CDH24	NS
EYA1	-3.53372	-3.38571	-5.74427	1.75813e-08	1.66698e-07	8.83667	EYA1	significant
DOLPP1	0.99571	3.73432	5.74184	1.78168e-08	1.68716e-07	8.82383	DOLPP1	NS
CPA3	-3.28086	0.940507	-5.74175	1.78255e-08	1.68716e-07	8.82336	CPA3	significant
VPS13D	-0.718297	3.22878	-5.73998	1.79995e-08	1.70214e-07	8.81399	VPS13D	NS
ADCY2	-3.8993	-2.56187	-5.73961	1.80364e-08	1.70414e-07	8.81201	ADCY2	significant
PDCD5	0.808299	7.12529	5.73756	1.82398e-08	1.72185e-07	8.80119	PDCD5	NS
RUVBL1	0.987668	5.55627	5.73653	1.83429e-08	1.73007e-07	8.79575	RUVBL1	NS
SLC29A2	2.10341	2.15009	5.73597	1.83995e-08	1.73389e-07	8.79278	SLC29A2	significant
MCM4	1.4585	5.38711	5.73538	1.84588e-08	1.73797e-07	8.78967	MCM4	NS
NTNG1	-4.23293	-3.27737	-5.73501	1.84968e-08	1.74002e-07	8.78769	NTNG1	significant
ZNF600	1.31949	3.1378	5.73463	1.85349e-08	1.74208e-07	8.78571	ZNF600	NS
DFFB	0.887815	1.58504	5.73343	1.86572e-08	1.75206e-07	8.77936	DFFB	NS
ATR	0.659576	3.24721	5.73157	1.88483e-08	1.76722e-07	8.76953	ATR	NS
TRAF4	1.3207	6.23335	5.73153	1.88523e-08	1.76722e-07	8.76932	TRAF4	NS
SMARCD1	0.842387	5.30098	5.73138	1.88678e-08	1.76722e-07	8.76853	SMARCD1	NS
PSMD3	0.861523	6.58819	5.73119	1.88878e-08	1.76756e-07	8.76751	PSMD3	NS
MVK	1.04318	4.2702	5.73056	1.89531e-08	1.77214e-07	8.76418	MVK	NS
SLC35C2	0.661969	5.50232	5.72925	1.90891e-08	1.7833e-07	8.75728	SLC35C2	NS
EMG1	0.777795	5.09409	5.72834	1.9184e-08	1.79062e-07	8.7525	EMG1	NS
KLHL13	-2.97445	-0.366405	-5.72349	1.97002e-08	1.83721e-07	8.72688	KLHL13	significant
SOSTDC1	-5.18207	-4.32817	-5.72168	1.9896e-08	1.85387e-07	8.71734	SOSTDC1	significant
FBXO30	-1.1257	0.914066	-5.72106	1.99632e-08	1.85853e-07	8.71409	FBXO30	NS
CDO1	-3.96097	-2.37258	-5.71657	2.04598e-08	1.90184e-07	8.69039	CDO1	significant
KCNAB3	1.70386	0.251312	5.71653	2.04638e-08	1.90184e-07	8.6902	KCNAB3	significant
HEPH	-2.4263	1.06512	-5.71008	2.11974e-08	1.96833e-07	8.65623	HEPH	significant
DAAM2	-1.9845	0.183283	-5.70707	2.15485e-08	1.99921e-07	8.64038	DAAM2	significant
RCSD1	-2.05914	1.18321	-5.70606	2.16681e-08	2.00858e-07	8.63504	RCSD1	significant
PDGFRA	-2.23304	1.7183	-5.70586	2.16909e-08	2.00897e-07	8.63403	PDGFRA	significant
ITGA5	-2.08182	5.14497	-5.70472	2.1826e-08	2.01851e-07	8.62804	ITGA5	significant
PRELID1	0.615193	7.12532	5.70468	2.18313e-08	2.01851e-07	8.6278	PRELID1	NS
ATP8B4	-1.85469	-0.579798	-5.70434	2.18718e-08	2.02052e-07	8.62602	ATP8B4	significant
TMEM177	1.02209	2.96514	5.69802	2.26379e-08	2.0895e-07	8.59281	TMEM177	NS
SS18L2	0.741369	5.15035	5.69719	2.27413e-08	2.09634e-07	8.58842	SS18L2	NS
ST3GAL3	-1.08349	2.39311	-5.69711	2.27508e-08	2.09634e-07	8.58801	ST3GAL3	NS
TDO2	2.41546	1.05062	5.69473	2.30482e-08	2.12193e-07	8.57549	TDO2	significant
DNAJC7	0.617022	6.4483	5.69301	2.32651e-08	2.13966e-07	8.56646	DNAJC7	NS
GTF2H4	0.796503	4.40793	5.69288	2.32804e-08	2.13966e-07	8.56582	GTF2H4	NS
STX10	0.641671	5.75108	5.68936	2.37312e-08	2.17924e-07	8.54733	STX10	NS
CBLC	3.24651	4.66376	5.68435	2.43864e-08	2.2375e-07	8.52106	CBLC	significant
CHD5	-3.01133	-5.30467	-5.6812	2.48079e-08	2.27414e-07	8.50454	CHD5	significant
PCSK7	-0.962053	4.12843	-5.68105	2.4828e-08	2.27414e-07	8.50376	PCSK7	NS
PSENEN	0.836103	7.35549	5.68016	2.49483e-08	2.28322e-07	8.4991	PSENEN	NS
FTSJ1	0.854557	5.25642	5.67961	2.50242e-08	2.28823e-07	8.49617	FTSJ1	NS
TTLL11	-1.07694	0.938178	-5.67571	2.55596e-08	2.33367e-07	8.47575	TTLL11	NS
HIC1	-1.83492	1.06872	-5.67567	2.55644e-08	2.33367e-07	8.47557	HIC1	significant
HCN3	1.36894	1.47139	5.67467	2.57038e-08	2.34441e-07	8.47033	HCN3	NS
SIX4	1.64425	0.629707	5.67216	2.60563e-08	2.37455e-07	8.4572	SIX4	significant
PHYHD1	-2.53831	1.84494	-5.6717	2.61226e-08	2.37859e-07	8.45475	PHYHD1	significant
PROC	2.71941	0.0858463	5.67022	2.63324e-08	2.39567e-07	8.44703	PROC	significant
MTHFD1L	1.27823	3.79368	5.66901	2.65063e-08	2.40946e-07	8.44069	MTHFD1L	NS
CNGB3	3.06717	-3.00177	5.66885	2.6529e-08	2.40949e-07	8.43986	CNGB3	significant
RAB25	2.86298	7.12218	5.66754	2.67184e-08	2.42466e-07	8.433	RAB25	significant
ZNF92	1.22751	1.75518	5.66619	2.69142e-08	2.44037e-07	8.42596	ZNF92	NS
BVES	-2.74458	-1.07061	-5.66545	2.7023e-08	2.44818e-07	8.42207	BVES	significant
NVL	0.710083	3.96445	5.66273	2.74251e-08	2.48253e-07	8.40783	NVL	NS
TMED3	0.909908	7.143	5.66236	2.74799e-08	2.4854e-07	8.40591	TMED3	NS
CENPL	1.29672	2.05682	5.66218	2.75062e-08	2.4857e-07	8.40499	CENPL	NS
BCL2L2	-1.1935	3.88067	-5.66061	2.77419e-08	2.5049e-07	8.39676	BCL2L2	NS
MECR	0.691054	4.57496	5.66043	2.77685e-08	2.5052e-07	8.39583	MECR	NS
EXOSC10	0.643843	5.21001	5.65882	2.80125e-08	2.52511e-07	8.3874	EXOSC10	NS
C3orf18	-1.50553	0.820189	-5.65772	2.81798e-08	2.53807e-07	8.38166	C3orf18	significant
KIAA0232	-1.02234	2.28271	-5.65475	2.86363e-08	2.57703e-07	8.36617	KIAA0232	NS
NUDT22	0.718438	5.70505	5.65053	2.92977e-08	2.63435e-07	8.34415	NUDT22	NS
TUB	-2.59492	-1.19343	-5.65036	2.93249e-08	2.6346e-07	8.34326	TUB	significant
CACNA1C	-2.20125	0.130597	-5.64991	2.9396e-08	2.63879e-07	8.34093	CACNA1C	significant
PFDN2	0.999222	7.37159	5.64472	3.02328e-08	2.71076e-07	8.31387	PFDN2	NS
RGS13	-3.49545	-3.43208	-5.64463	3.0248e-08	2.71076e-07	8.31338	RGS13	significant
GRK5	-1.48575	2.12166	-5.6433	3.04667e-08	2.72809e-07	8.30644	GRK5	NS
PPM1K	-1.49918	1.01441	-5.64247	3.06033e-08	2.73599e-07	8.30213	PPM1K	NS
C1orf210	2.9453	2.32917	5.64246	3.06056e-08	2.73599e-07	8.30206	C1orf210	significant
CCDC34	1.12198	3.31165	5.64098	3.08506e-08	2.75561e-07	8.29437	CCDC34	NS
SIM2	2.27377	1.42478	5.63937	3.11203e-08	2.7774e-07	8.28598	SIM2	significant
MCM5	1.1682	5.34136	5.63909	3.11679e-08	2.77759e-07	8.28451	MCM5	NS
EEF1E1	0.87785	4.81732	5.63905	3.11739e-08	2.77759e-07	8.28432	EEF1E1	NS
PLXNA1	1.23502	3.94247	5.63678	3.1559e-08	2.80731e-07	8.27248	PLXNA1	NS
EPHX2	-2.29087	1.9446	-5.63678	3.15595e-08	2.80731e-07	8.27247	EPHX2	significant
FBXO31	-0.869066	3.50361	-5.63602	3.16884e-08	2.81646e-07	8.26854	FBXO31	NS
FASTK	0.742932	6.28602	5.62835	3.30286e-08	2.93315e-07	8.22862	FASTK	NS
EML1	-1.9972	1.38392	-5.626	3.34487e-08	2.96802e-07	8.21643	EML1	significant
UCKL1	0.76016	4.97432	5.62104	3.4356e-08	3.04602e-07	8.19064	UCKL1	NS
ZNF581	0.769582	4.41899	5.61842	3.48453e-08	3.08487e-07	8.17701	ZNF581	NS
FCER1A	-3.47719	-0.793255	-5.61837	3.48543e-08	3.08487e-07	8.17676	FCER1A	significant
ODF2L	1.01496	4.51142	5.61823	3.48799e-08	3.08487e-07	8.17606	ODF2L	NS
HDAC5	-0.971514	4.2482	-5.61777	3.49669e-08	3.09004e-07	8.17365	HDAC5	NS
SAMD4A	-1.83772	1.2984	-5.61547	3.54035e-08	3.12605e-07	8.1617	SAMD4A	significant
SCN1B	-2.03641	1.03896	-5.61486	3.55182e-08	3.13362e-07	8.15858	SCN1B	significant
CLU	-2.90141	7.93049	-5.60975	3.65097e-08	3.21846e-07	8.13205	CLU	significant
KRT9	3.90617	-3.07082	5.60595	3.72626e-08	3.28215e-07	8.11238	KRT9	significant
ROCK2	-1.02803	2.82895	-5.60502	3.74511e-08	3.29606e-07	8.10751	ROCK2	NS
CLK2	0.903141	5.0114	5.60334	3.77906e-08	3.32323e-07	8.09882	CLK2	NS
CDH3	3.15076	5.05166	5.6009	3.82897e-08	3.36438e-07	8.08618	CDH3	significant
CSNK1G2	0.723946	5.41018	5.60033	3.84069e-08	3.37193e-07	8.08323	CSNK1G2	NS
PDSS1	0.877593	2.73649	5.59614	3.92805e-08	3.44583e-07	8.06156	PDSS1	NS
SNRPD1	0.879166	6.8185	5.59464	3.95989e-08	3.46887e-07	8.05378	SNRPD1	NS
COMMD5	0.714395	4.83574	5.5946	3.96075e-08	3.46887e-07	8.05357	COMMD5	NS
GPR87	3.35259	4.02534	5.58927	4.07555e-08	3.56652e-07	8.02604	GPR87	significant
IL33	-3.24292	1.30429	-5.58872	4.08754e-08	3.57171e-07	8.02321	IL33	significant
DNASE1L3	-3.12664	-0.743748	-5.5887	4.0881e-08	3.57171e-07	8.02308	DNASE1L3	significant
POLRMT	0.859827	5.77676	5.58846	4.09327e-08	3.57333e-07	8.02186	POLRMT	NS
XPA	-0.74388	3.11909	-5.58784	4.10699e-08	3.58241e-07	8.01864	XPA	NS
PABPC5	-2.76479	-3.64013	-5.5873	4.11892e-08	3.58991e-07	8.01585	PABPC5	significant
TMTC1	-2.39266	0.0709473	-5.58685	4.12872e-08	3.59555e-07	8.01355	TMTC1	significant
GABARAPL1	-1.25946	4.83228	-5.5857	4.15433e-08	3.61494e-07	8.0076	GABARAPL1	NS
MRPL9	0.78158	6.17193	5.58551	4.15848e-08	3.61564e-07	8.00663	MRPL9	NS
TOR1AIP1	-1.0073	3.92609	-5.58472	4.17614e-08	3.62807e-07	8.00255	TOR1AIP1	NS
EXOSC5	0.870742	5.13114	5.58208	4.23571e-08	3.67686e-07	7.98891	EXOSC5	NS
PRDM8	-2.2915	-0.421232	-5.58146	4.24987e-08	3.68618e-07	7.98569	PRDM8	significant
MED25	0.681302	5.31995	5.58021	4.2783e-08	3.70786e-07	7.97927	MED25	NS
STYXL1	0.795267	5.75241	5.5798	4.2879e-08	3.7132e-07	7.97711	STYXL1	NS
MAN1B1	0.900592	5.68321	5.57577	4.38132e-08	3.79105e-07	7.95635	MAN1B1	NS
CAPN12	2.42306	2.50685	5.57409	4.42103e-08	3.81972e-07	7.94765	CAPN12	significant
RECK	-1.86554	0.540209	-5.57407	4.42153e-08	3.81972e-07	7.94755	RECK	significant
UCN2	2.79387	0.378744	5.57087	4.49786e-08	3.88255e-07	7.93106	UCN2	significant
TMEM147	0.840311	7.31075	5.57017	4.51457e-08	3.89386e-07	7.92749	TMEM147	NS
SASS6	1.22007	1.33437	5.56979	4.52375e-08	3.89866e-07	7.92553	SASS6	NS
CNNM1	-3.41	-3.99732	-5.56872	4.54987e-08	3.91804e-07	7.91998	CNNM1	significant
MOCOS	1.48486	2.41876	5.56559	4.62655e-08	3.9809e-07	7.90389	MOCOS	NS
ADCYAP1	-3.63854	-3.34581	-5.56287	4.69428e-08	4.03596e-07	7.88989	ADCYAP1	significant
MRPL47	0.666711	5.67141	5.56211	4.71337e-08	4.04915e-07	7.88598	MRPL47	NS
EIF2B5	0.614853	5.48191	5.56171	4.72351e-08	4.05462e-07	7.88391	EIF2B5	NS
ISCA2	0.754422	4.38565	5.56138	4.7319e-08	4.0586e-07	7.8822	ISCA2	NS
RPUSD3	0.765855	5.21884	5.56083	4.74579e-08	4.06729e-07	7.87937	RPUSD3	NS
LIN9	1.17588	1.40526	5.55765	4.82709e-08	4.13367e-07	7.86302	LIN9	NS
TOR3A	0.809444	4.83587	5.55175	4.98157e-08	4.26258e-07	7.83268	TOR3A	NS
LRCH1	-1.10946	2.07895	-5.54987	5.03174e-08	4.3021e-07	7.82302	LRCH1	NS
DACH1	-2.47399	-2.34992	-5.54728	5.10185e-08	4.35859e-07	7.8097	DACH1	significant
DIRAS3	-2.49873	-1.23423	-5.54557	5.14834e-08	4.39482e-07	7.80096	DIRAS3	significant
SERINC1	-1.08855	5.34936	-5.54499	5.16448e-08	4.40512e-07	7.79795	SERINC1	NS
CLDN7	2.02452	6.63419	5.54309	5.21693e-08	4.44634e-07	7.78822	CLDN7	significant
IER2	-1.02407	6.46489	-5.54006	5.30189e-08	4.51519e-07	7.77266	IER2	NS
F12	2.38344	2.0721	5.53871	5.34022e-08	4.54424e-07	7.76572	F12	significant
GADD45GIP1	0.749883	5.75301	5.53505	5.44517e-08	4.62947e-07	7.74698	GADD45GIP1	NS
APEX2	0.819821	4.22031	5.53492	5.44896e-08	4.62947e-07	7.74631	APEX2	NS
JDP2	-1.58366	3.74797	-5.53402	5.47514e-08	4.64805e-07	7.7417	JDP2	significant
EID1	-0.947258	5.96545	-5.53266	5.51478e-08	4.67803e-07	7.73475	EID1	NS
ERH	0.66071	7.13908	5.53047	5.57941e-08	4.72875e-07	7.72353	ERH	NS
ARHGAP24	-1.92009	0.794059	-5.53034	5.58334e-08	4.72875e-07	7.72285	ARHGAP24	significant
IGSF8	1.04263	5.21102	5.52864	5.63401e-08	4.76784e-07	7.71416	IGSF8	NS
ACOT8	0.680185	4.8664	5.5285	5.63834e-08	4.76784e-07	7.71341	ACOT8	NS
APRT	0.78107	7.55477	5.52729	5.67455e-08	4.7947e-07	7.70725	APRT	NS
PHKG2	0.718049	4.80263	5.5271	5.68047e-08	4.79595e-07	7.70625	PHKG2	NS
PRPH	-4.28499	-3.52903	-5.52658	5.69605e-08	4.80535e-07	7.70361	PRPH	significant
SMC4	1.21998	4.58274	5.52604	5.71254e-08	4.81535e-07	7.70083	SMC4	NS
INTS8	0.813596	4.66067	5.5259	5.71684e-08	4.81535e-07	7.7001	INTS8	NS
SETBP1	-2.24276	-0.374192	-5.52245	5.82264e-08	4.8935e-07	7.68245	SETBP1	significant
PTGS2	-2.87946	2.88434	-5.52243	5.82302e-08	4.8935e-07	7.68238	PTGS2	significant
GIT1	0.775038	4.97932	5.52243	5.82322e-08	4.8935e-07	7.68235	GIT1	NS
AP1S1	0.888986	6.00808	5.52216	5.83132e-08	4.89649e-07	7.68101	AP1S1	NS
WDR4	1.04939	3.3633	5.52037	5.88725e-08	4.93911e-07	7.67182	WDR4	NS
LMNB2	1.12935	4.8229	5.52024	5.89123e-08	4.93911e-07	7.67117	LMNB2	NS
SDC2	-2.0159	3.81965	-5.51982	5.90443e-08	4.94633e-07	7.66902	SDC2	significant
GLA	0.937653	5.01241	5.51942	5.91699e-08	4.95301e-07	7.66697	GLA	NS
CPSF3	0.709648	4.81855	5.51616	6.02033e-08	5.03561e-07	7.6503	CPSF3	NS
TMEM138	0.799395	5.67952	5.5151	6.05419e-08	5.06001e-07	7.6449	TMEM138	NS
COL4A4	-2.66094	-2.5098	-5.51475	6.0654e-08	5.06491e-07	7.64312	COL4A4	significant
ACVRL1	-1.32407	2.3611	-5.51463	6.06944e-08	5.06491e-07	7.64248	ACVRL1	NS
CAP2	-2.10056	1.22434	-5.50627	6.3444e-08	5.29027e-07	7.59983	CAP2	significant
C19orf53	0.612887	7.56899	5.50399	6.42165e-08	5.35055e-07	7.58817	C19orf53	NS
TTLL4	0.845684	3.95498	5.5025	6.47234e-08	5.38862e-07	7.58061	TTLL4	NS
PNMA2	-2.68468	-2.59058	-5.49822	6.62077e-08	5.50795e-07	7.55878	PNMA2	significant
RHOV	2.61797	4.95284	5.49258	6.82133e-08	5.66472e-07	7.53005	RHOV	significant
GPX3	-2.39279	5.0188	-5.49254	6.82267e-08	5.66472e-07	7.52986	GPX3	significant
MEOX2	-3.8404	-2.92489	-5.49248	6.82497e-08	5.66472e-07	7.52954	MEOX2	significant
COL10A1	5.05398	0.483562	5.49125	6.86946e-08	5.69727e-07	7.52329	COL10A1	significant
NFS1	0.693347	4.77581	5.48861	6.9661e-08	5.77298e-07	7.50984	NFS1	NS
5	0.709129	6.13177	5.48714	7.02027e-08	5.81341e-07	7.50238	5	NS
RND1	-1.80319	0.998254	-5.48368	7.14991e-08	5.91622e-07	7.48477	RND1	significant
UTRN	-1.77068	1.92747	-5.48245	7.19657e-08	5.95027e-07	7.47851	UTRN	significant
SLC39A7	0.923555	6.97356	5.47954	7.30812e-08	6.03787e-07	7.46371	SLC39A7	NS
CC2D1B	0.685796	4.13332	5.47711	7.40242e-08	6.1111e-07	7.45137	CC2D1B	NS
ITGA1	-1.54346	1.91473	-5.47695	7.40864e-08	6.11156e-07	7.45056	ITGA1	significant
ADARB1	-1.7302	2.2101	-5.47535	7.47139e-08	6.15862e-07	7.44245	ADARB1	significant
RP9	0.713894	3.80502	5.47443	7.50767e-08	6.1838e-07	7.43778	RP9	NS
SPP1	3.04813	5.40295	5.4742	7.51699e-08	6.18674e-07	7.43659	SPP1	significant
CDC42BPA	-1.35252	2.38652	-5.47405	7.52271e-08	6.18674e-07	7.43586	CDC42BPA	NS
KLHL15	-1.09307	0.418619	-5.4713	7.63277e-08	6.27248e-07	7.42188	KLHL15	NS
ILF3	0.702348	6.67856	5.47054	7.66317e-08	6.29205e-07	7.41806	ILF3	NS
PLSCR4	-2.06025	1.1212	-5.47042	7.66826e-08	6.29205e-07	7.41742	PLSCR4	significant
COMMD9	0.739244	5.60804	5.46948	7.70635e-08	6.3185e-07	7.41265	COMMD9	NS
ARF5	0.617389	7.74877	5.46874	7.73629e-08	6.33824e-07	7.40892	ARF5	NS
MYO5B	1.93537	3.905	5.46639	7.8327e-08	6.41235e-07	7.397	MYO5B	significant
HSP90B1	0.822433	8.70475	5.46157	8.03429e-08	6.5724e-07	7.37255	HSP90B1	NS
PTPRD	-3.3798	-2.62993	-5.46132	8.04491e-08	6.57561e-07	7.37128	PTPRD	significant
CCDC43	0.788194	3.93339	5.46119	8.0504e-08	6.57561e-07	7.37062	CCDC43	NS
NTN1	-2.86349	-0.598041	-5.45903	8.14251e-08	6.64582e-07	7.35967	NTN1	significant
ABCA9	-2.73545	-1.94149	-5.45846	8.16675e-08	6.66056e-07	7.35681	ABCA9	significant
ELMO3	1.89289	3.98204	5.45584	8.28035e-08	6.74697e-07	7.34352	ELMO3	significant
PPP3CC	-0.948269	2.75796	-5.45572	8.2852e-08	6.74697e-07	7.34296	PPP3CC	NS
CX3CL1	-2.36151	2.73694	-5.45499	8.3173e-08	6.768e-07	7.33924	CX3CL1	significant
KIF26B	2.22905	0.437444	5.45256	8.42415e-08	6.84978e-07	7.32696	KIF26B	significant
MAP3K8	-1.29418	3.57618	-5.44707	8.67105e-08	7.04523e-07	7.29916	MAP3K8	NS
INTS7	0.785421	3.26598	5.44592	8.7232e-08	7.08227e-07	7.29339	INTS7	NS
PCDH9	-3.79751	-4.78825	-5.43695	9.14374e-08	7.41812e-07	7.2481	PCDH9	significant
LMCD1	-2.14963	4.17172	-5.43377	9.29775e-08	7.5374e-07	7.23203	LMCD1	significant
THBS1	-2.12678	4.91238	-5.43342	9.31462e-08	7.5454e-07	7.23029	THBS1	significant
SLC23A3	1.75917	0.0052155	5.43269	9.35065e-08	7.56891e-07	7.22657	SLC23A3	significant
NUP205	0.691605	4.86101	5.43231	9.36915e-08	7.57819e-07	7.22467	NUP205	NS
NR2F6	0.995919	5.30652	5.43216	9.37677e-08	7.57868e-07	7.22389	NR2F6	NS
SELE	-3.15704	-0.149349	-5.43124	9.42196e-08	7.6095e-07	7.21927	SELE	significant
PEX14	-0.63654	4.31968	-5.4298	9.49307e-08	7.66056e-07	7.21203	PEX14	NS
NPTX1	-3.13506	-3.47802	-5.42968	9.49938e-08	7.66056e-07	7.21139	NPTX1	significant
RUSC1	0.83687	5.36519	5.42779	9.5938e-08	7.73093e-07	7.20188	RUSC1	NS
MAPRE2	-1.52808	2.41567	-5.42755	9.606e-08	7.73498e-07	7.20066	MAPRE2	significant
PRKAA2	-3.22441	-2.83574	-5.42631	9.66844e-08	7.77946e-07	7.19443	PRKAA2	significant
PRR7	1.43992	1.58745	5.42088	9.9474e-08	7.99795e-07	7.16707	PRR7	NS
MGAT4B	0.877423	6.63911	5.41989	9.99896e-08	8.03342e-07	7.16209	MGAT4B	NS
TRAF2	0.90365	3.96383	5.41956	1.00161e-07	8.04118e-07	7.16045	TRAF2	NS
ZKSCAN4	0.938758	1.20333	5.41911	1.00397e-07	8.05415e-07	7.15818	ZKSCAN4	NS
CHEK2	0.887623	3.84857	5.41762	1.01181e-07	8.11034e-07	7.1507	CHEK2	NS
SFN	2.49722	8.59451	5.4175	1.01248e-07	8.11034e-07	7.15007	SFN	significant
IGFBP5	-2.8279	4.32791	-5.41469	1.02745e-07	8.22414e-07	7.13595	IGFBP5	significant
TRABD	0.78265	5.23274	5.41051	1.05015e-07	8.39966e-07	7.11493	TRABD	NS
RBM17	0.878577	6.42133	5.40675	1.071e-07	8.56007e-07	7.09603	RBM17	NS
PENK	-4.8118	-5.1533	-5.40437	1.08437e-07	8.66054e-07	7.08409	PENK	significant
GJB6	3.80289	4.10918	5.40206	1.0975e-07	8.7589e-07	7.07252	GJB6	significant
ALDH16A1	0.921932	5.09399	5.39814	1.12017e-07	8.93318e-07	7.05287	ALDH16A1	NS
ENPP3	-2.9918	-4.95396	-5.39696	1.12711e-07	8.98195e-07	7.04692	ENPP3	significant
B3GALT6	0.864571	3.62483	5.39592	1.13321e-07	9.02389e-07	7.04173	B3GALT6	NS
CIDEC	-5.12648	-4.90106	-5.39315	1.14969e-07	9.14833e-07	7.02785	CIDEC	significant
XPO6	0.669862	6.06275	5.39045	1.166e-07	9.27128e-07	7.01431	XPO6	NS
NFIB	-1.65306	2.0529	-5.38984	1.16971e-07	9.29394e-07	7.01125	NFIB	significant
CNOT3	0.67204	5.12997	5.38961	1.17111e-07	9.29821e-07	7.0101	CNOT3	NS
EMILIN1	-2.37041	4.22031	-5.38741	1.1846e-07	9.39837e-07	6.99909	EMILIN1	significant
HSBP1	0.7181	6.79317	5.38617	1.19231e-07	9.45263e-07	6.99285	HSBP1	NS
SKIV2L	0.734183	5.45496	5.38555	1.19615e-07	9.47612e-07	6.98976	SKIV2L	NS
2	-1.26716	1.99369	-5.38382	1.20699e-07	9.55494e-07	6.98109	2	NS
GULP1	-2.24019	0.782668	-5.38341	1.20956e-07	9.56831e-07	6.97904	GULP1	significant
PHF1	-0.750668	5.42305	-5.37873	1.23935e-07	9.7968e-07	6.95565	PHF1	NS
VPS25	0.721002	6.07927	5.37825	1.24244e-07	9.81397e-07	6.95326	VPS25	NS
UTP18	0.694074	4.89074	5.37657	1.25332e-07	9.89272e-07	6.94487	UTP18	NS
F8	-1.49609	0.99712	-5.37527	1.26181e-07	9.94763e-07	6.93839	F8	NS
ZFP2	-1.82311	-1.87317	-5.37523	1.26212e-07	9.94763e-07	6.93815	ZFP2	significant
APH1A	0.834672	7.2155	5.37417	1.26907e-07	9.99508e-07	6.93287	APH1A	NS
FZD2	1.80325	2.05127	5.37389	1.27093e-07	1.00024e-06	6.93146	FZD2	significant
NUDT10	-3.74382	-3.52709	-5.37308	1.27629e-07	1.00373e-06	6.92741	NUDT10	significant
TYSND1	0.821504	3.7184	5.37222	1.28203e-07	1.00751e-06	6.9231	TYSND1	NS
TEK	-1.65585	-0.174617	-5.37159	1.28617e-07	1.01003e-06	6.92	TEK	significant
TDRD10	-2.29463	-2.23935	-5.36429	1.33585e-07	1.04772e-06	6.88357	TDRD10	significant
RASAL1	3.10722	0.870392	5.36413	1.33697e-07	1.04772e-06	6.88276	RASAL1	significant
COX19	0.672807	2.46303	5.36412	1.33708e-07	1.04772e-06	6.88268	COX19	NS
ATXN7L2	1.06987	2.18046	5.36248	1.34846e-07	1.05587e-06	6.87454	ATXN7L2	NS
COL7A1	2.36313	5.50105	5.36098	1.35899e-07	1.06334e-06	6.86706	COL7A1	significant
ZNF28	1.08232	3.39608	5.35853	1.37636e-07	1.07615e-06	6.85486	ZNF28	NS
TEAD1	-1.54837	2.63201	-5.35475	1.40364e-07	1.09669e-06	6.83599	TEAD1	significant
B3GAT3	0.774676	5.01509	5.35353	1.41252e-07	1.10283e-06	6.82993	B3GAT3	NS
EIF4E3	-1.32164	2.18737	-5.35037	1.4358e-07	1.12019e-06	6.81422	EIF4E3	NS
SIRT1	-1.02823	2.4175	-5.34789	1.45434e-07	1.13384e-06	6.80189	SIRT1	NS
CSE1L	0.803035	5.69355	5.34611	1.46782e-07	1.14352e-06	6.79302	CSE1L	NS
NT5DC3	-1.53128	0.557424	-5.34501	1.47623e-07	1.14924e-06	6.78753	NT5DC3	significant
ARHGAP1	-0.924788	5.6353	-5.34329	1.48939e-07	1.15865e-06	6.779	ARHGAP1	NS
EFNA1	1.51645	6.17186	5.34312	1.49069e-07	1.15883e-06	6.77816	EFNA1	significant
RYR2	-2.95534	-2.74217	-5.34121	1.50552e-07	1.16952e-06	6.76865	RYR2	significant
DNAJC9	0.936409	4.22016	5.33772	1.53293e-07	1.18995e-06	6.75131	DNAJC9	NS
ORMDL2	0.720527	6.02772	5.33547	1.55088e-07	1.20302e-06	6.74013	ORMDL2	NS
ARPC1A	0.654273	7.11825	5.33486	1.55576e-07	1.20593e-06	6.73711	ARPC1A	NS
PRRG2	1.64093	3.44804	5.33321	1.56903e-07	1.21535e-06	6.72894	PRRG2	significant
SH2D2A	1.49321	2.52468	5.33101	1.58697e-07	1.22837e-06	6.71802	SH2D2A	NS
ZFP36L1	-1.18026	6.85397	-5.32983	1.59669e-07	1.23501e-06	6.71215	ZFP36L1	NS
FAM83B	2.52934	1.42153	5.32593	1.62916e-07	1.25922e-06	6.69281	FAM83B	significant
IGFBP6	-2.44002	4.8783	-5.32463	1.64008e-07	1.26675e-06	6.68639	IGFBP6	significant
GRIN3B	2.84604	-4.04537	5.3241	1.64459e-07	1.26932e-06	6.68375	GRIN3B	significant
NAP1L2	-2.82072	-1.07655	-5.3234	1.65049e-07	1.27297e-06	6.68031	NAP1L2	significant
IGFL2	5.59768	-1.33129	5.32249	1.65831e-07	1.27784e-06	6.67577	IGFL2	significant
FBXO6	1.03373	4.02205	5.32239	1.65918e-07	1.27784e-06	6.67527	FBXO6	NS
NAV3	-2.81861	-2.41648	-5.32189	1.66341e-07	1.28018e-06	6.67282	NAV3	significant
PTRH2	0.700585	5.06634	5.32072	1.67347e-07	1.28701e-06	6.66703	PTRH2	NS
IRF5	1.54348	3.88826	5.31976	1.68176e-07	1.29247e-06	6.66228	IRF5	significant
SCRG1	-4.47586	-4.46088	-5.31937	1.68514e-07	1.29414e-06	6.66035	SCRG1	significant
POP5	0.700028	5.44639	5.31909	1.68756e-07	1.29508e-06	6.65897	POP5	NS
TAL1	-1.64507	-1.48276	-5.31882	1.68993e-07	1.29597e-06	6.65762	TAL1	significant
PDLIM7	-1.50514	5.65431	-5.3178	1.69889e-07	1.30192e-06	6.65254	PDLIM7	significant
NMB	1.37437	3.9585	5.31697	1.70611e-07	1.30653e-06	6.64847	NMB	NS
SDC1	2.05074	8.41276	5.31309	1.74052e-07	1.33193e-06	6.62928	SDC1	significant
SMPDL3B	2.51779	1.68012	5.30721	1.79401e-07	1.37189e-06	6.6002	SMPDL3B	significant
CDK5RAP3	0.798653	6.81989	5.30649	1.80071e-07	1.37604e-06	6.59663	CDK5RAP3	NS
KCTD10	-0.857764	4.23478	-5.3053	1.81174e-07	1.38349e-06	6.59076	KCTD10	NS
ADM2	2.16543	-0.449803	5.30508	1.81376e-07	1.38405e-06	6.58969	ADM2	significant
SNRPC	0.750726	7.09668	5.30372	1.82653e-07	1.39281e-06	6.58295	SNRPC	NS
SCAND1	0.890527	6.29493	5.30178	1.84483e-07	1.40577e-06	6.57337	SCAND1	NS
IGF1	-3.34315	-0.558238	-5.30156	1.84695e-07	1.40639e-06	6.57227	IGF1	significant
C14orf28	-0.842716	0.886591	-5.29909	1.87048e-07	1.4228e-06	6.56011	C14orf28	NS
NFATC1	-1.81529	1.49371	-5.29903	1.87113e-07	1.4228e-06	6.55978	NFATC1	significant
CCDC134	1.03947	1.55679	5.29878	1.87352e-07	1.42361e-06	6.55855	CCDC134	NS
REEP2	-2.21836	0.374251	-5.29694	1.89126e-07	1.43595e-06	6.5495	REEP2	significant
EVPL	2.24859	5.22623	5.29682	1.89242e-07	1.43595e-06	6.54891	EVPL	significant
ZNF341	0.83579	1.91331	5.29641	1.89647e-07	1.43801e-06	6.54686	ZNF341	NS
SLC25A1	0.824075	6.1335	5.2891	1.9689e-07	1.49189e-06	6.51085	SLC25A1	NS
NOC2L	0.673887	6.0895	5.28588	2.00173e-07	1.5157e-06	6.49497	NOC2L	NS
TSHZ1	-1.21311	1.90622	-5.28496	2.01116e-07	1.52148e-06	6.49046	TSHZ1	NS
PYGO2	0.739723	4.80298	5.28476	2.01318e-07	1.52148e-06	6.48949	PYGO2	NS
RIC3	-3.39436	-1.42019	-5.28472	2.0136e-07	1.52148e-06	6.48929	RIC3	significant
P2RY12	-3.70876	-4.5705	-5.2825	2.03667e-07	1.53784e-06	6.47835	P2RY12	significant
FANCL	0.908572	4.25545	5.28197	2.0422e-07	1.54093e-06	6.47575	FANCL	NS
CA5B	-1.04743	0.794782	-5.28121	2.05024e-07	1.54592e-06	6.47198	CA5B	NS
ZC3H3	0.674151	3.70809	5.27732	2.09147e-07	1.57591e-06	6.45286	ZC3H3	NS
AKAP13	-0.778201	4.46248	-5.27691	2.09583e-07	1.57809e-06	6.45086	AKAP13	NS
CD248	-1.91047	3.55341	-5.27666	2.09857e-07	1.57905e-06	6.4496	CD248	significant
MAP4K2	0.95128	3.99996	5.27481	2.11848e-07	1.59292e-06	6.44054	MAP4K2	NS
TOP3B	0.874128	3.36355	5.2719	2.15026e-07	1.61569e-06	6.42624	TOP3B	NS
LONRF1	-1.19412	2.66388	-5.26958	2.17594e-07	1.63284e-06	6.41484	LONRF1	NS
ZDHHC23	1.35798	1.22306	5.26956	2.17612e-07	1.63284e-06	6.41476	ZDHHC23	NS
CEP72	1.19578	1.89662	5.26803	2.19323e-07	1.64454e-06	6.40724	CEP72	NS
NFE2L3	1.64444	3.65357	5.26603	2.21574e-07	1.66027e-06	6.39743	NFE2L3	significant
KRT24	-5.18859	-5.43947	-5.26474	2.23045e-07	1.67013e-06	6.39108	KRT24	significant
PER3	-1.66751	1.56578	-5.26342	2.24553e-07	1.68025e-06	6.38461	PER3	significant
SLC25A17	0.680896	4.02134	5.26266	2.25427e-07	1.68562e-06	6.38088	SLC25A17	NS
SAMD1	0.750685	5.28087	5.26225	2.25905e-07	1.68803e-06	6.37885	SAMD1	NS
SNRPD3	0.659079	7.14682	5.26163	2.26622e-07	1.69221e-06	6.37581	SNRPD3	NS
GAS6	-1.99739	4.76053	-5.2614	2.26884e-07	1.69255e-06	6.37469	GAS6	significant
PLA2G5	-3.00472	-0.630655	-5.26132	2.2698e-07	1.69255e-06	6.37429	PLA2G5	significant
CD55	-1.50645	5.2447	-5.26082	2.27559e-07	1.69569e-06	6.37184	CD55	significant
RBL1	1.1497	1.6364	5.25929	2.29337e-07	1.70776e-06	6.36437	RBL1	NS
LIX1L	-1.34051	2.43503	-5.25867	2.30072e-07	1.71205e-06	6.3613	LIX1L	NS
HOXB7	1.40573	4.46782	5.25617	2.33023e-07	1.73281e-06	6.34906	HOXB7	NS
F13A1	-2.61018	1.5318	-5.25475	2.34715e-07	1.7442e-06	6.34212	F13A1	significant
TAF6L	0.690031	3.56932	5.25419	2.35391e-07	1.74684e-06	6.33935	TAF6L	NS
NLGN3	-1.71434	-1.57362	-5.25415	2.35443e-07	1.74684e-06	6.33914	NLGN3	significant
EIF4B	-0.861295	6.55427	-5.25395	2.35674e-07	1.74684e-06	6.3382	EIF4B	NS
HSF2BP	1.64705	-0.0610388	5.25392	2.35718e-07	1.74684e-06	6.33802	HSF2BP	significant
COQ10B	-0.746396	3.83188	-5.25362	2.36077e-07	1.7483e-06	6.33656	COQ10B	NS
HSPA12B	-1.53413	0.518676	-5.25203	2.37996e-07	1.7613e-06	6.32879	HSPA12B	significant
ATAD2	1.36144	3.23164	5.25019	2.40236e-07	1.77666e-06	6.31979	ATAD2	NS
HES2	3.76292	1.38502	5.2478	2.43185e-07	1.79724e-06	6.30808	HES2	significant
PARP12	1.20157	4.6243	5.24663	2.44635e-07	1.80672e-06	6.30238	PARP12	NS
ADCY4	-1.21765	1.37056	-5.2456	2.45926e-07	1.815e-06	6.29733	ADCY4	NS
CD99L2	-1.24283	3.07537	-5.24538	2.46208e-07	1.81585e-06	6.29622	CD99L2	NS
RGL1	-1.50682	1.5684	-5.2411	2.51626e-07	1.85454e-06	6.27533	RGL1	significant
FBXO46	0.770059	3.5176	5.24062	2.52247e-07	1.85785e-06	6.27296	FBXO46	NS
PGLS	0.672331	6.40125	5.24044	2.52472e-07	1.85824e-06	6.27211	PGLS	NS
RALY	0.701637	7.50058	5.24022	2.52759e-07	1.85908e-06	6.27102	RALY	NS
ANKRD13D	0.827422	5.58052	5.23616	2.58032e-07	1.89657e-06	6.2512	ANKRD13D	NS
HYAL1	-1.87331	-0.131467	-5.2349	2.59688e-07	1.90745e-06	6.24506	HYAL1	significant
ACTR5	0.698541	2.60273	5.23301	2.62201e-07	1.92421e-06	6.23581	ACTR5	NS
TMEM104	0.885448	2.81547	5.23273	2.62579e-07	1.92421e-06	6.23443	TMEM104	NS
RSPO2	-4.76759	-4.62153	-5.2327	2.62622e-07	1.92421e-06	6.23427	RSPO2	significant
XPO5	0.774028	4.12901	5.23265	2.62684e-07	1.92421e-06	6.23405	XPO5	NS
MN1	-2.35063	-1.22691	-5.23158	2.64111e-07	1.93335e-06	6.22885	MN1	significant
SLC12A9	0.68546	4.33097	5.23045	2.65632e-07	1.94317e-06	6.22333	SLC12A9	NS
ALDH3B2	3.28473	3.6144	5.22982	2.66494e-07	1.94815e-06	6.22023	ALDH3B2	significant
MATN3	1.83681	0.269594	5.22699	2.70343e-07	1.97495e-06	6.20646	MATN3	significant
OVOL2	2.81987	2.77977	5.22638	2.71192e-07	1.97981e-06	6.20345	OVOL2	significant
GPT2	1.33616	3.41626	5.22553	2.72366e-07	1.98704e-06	6.19931	GPT2	NS
NMU	3.47492	1.58616	5.22427	2.74103e-07	1.99836e-06	6.19321	NMU	significant
MAPT	-2.35009	-1.1529	-5.22314	2.75686e-07	2.00837e-06	6.18768	MAPT	significant
NUP62CL	2.16497	0.489414	5.22302	2.75848e-07	2.00837e-06	6.18712	NUP62CL	significant
FAM102B	-1.36383	2.03914	-5.22133	2.78236e-07	2.02438e-06	6.17885	FAM102B	NS
PLEKHO1	-1.47535	5.05273	-5.21802	2.8294e-07	2.05723e-06	6.16276	PLEKHO1	NS
NES	-1.70802	2.58447	-5.21743	2.8379e-07	2.06202e-06	6.15988	NES	significant
DMGDH	-2.26381	-2.3003	-5.2151	2.8716e-07	2.0851e-06	6.14855	DMGDH	significant
CCDC14	1.1868	4.0434	5.21246	2.91039e-07	2.11184e-06	6.13568	CCDC14	NS
FIBP	0.652007	6.18722	5.21135	2.92674e-07	2.12228e-06	6.1303	FIBP	NS
RBP7	-2.07108	2.19489	-5.21019	2.94401e-07	2.13286e-06	6.12465	RBP7	significant
CGRRF1	-0.780695	3.08665	-5.2101	2.94528e-07	2.13286e-06	6.12424	CGRRF1	NS
MID2	-1.22871	1.45152	-5.20537	3.01676e-07	2.18315e-06	6.10123	MID2	NS
C15orf48	2.95841	4.58307	5.20414	3.03558e-07	2.1953e-06	6.09526	C15orf48	significant
RSPO3	-4.14058	-1.90815	-5.20376	3.0414e-07	2.19804e-06	6.09342	RSPO3	significant
AKR1A1	0.668081	7.27777	5.20185	3.07104e-07	2.21797e-06	6.08412	AKR1A1	NS
NTRK2	-3.38564	-1.84301	-5.20169	3.07351e-07	2.21828e-06	6.08335	NTRK2	significant
THOP1	0.844367	5.45872	5.20113	3.08222e-07	2.22307e-06	6.08063	THOP1	NS
RFNG	0.646572	5.17852	5.1997	3.10455e-07	2.23768e-06	6.07371	RFNG	NS
FCER2	-4.32119	-3.909	-5.19404	3.19474e-07	2.30115e-06	6.04623	FCER2	significant
TCF4	-1.59758	2.04958	-5.19283	3.21434e-07	2.31333e-06	6.04037	TCF4	significant
TCEAL3	-1.24025	4.68942	-5.19273	3.21594e-07	2.31333e-06	6.03989	TCEAL3	NS
EPHB1	-2.16446	-1.99041	-5.19254	3.21895e-07	2.31396e-06	6.03899	EPHB1	significant
FRY	-2.02893	2.75975	-5.19153	3.23549e-07	2.32429e-06	6.03407	FRY	significant
METTL6	0.721404	3.47555	5.19092	3.2454e-07	2.32986e-06	6.03114	METTL6	NS
CLSTN3	1.18889	4.84299	5.19075	3.24831e-07	2.3304e-06	6.03028	CLSTN3	NS
SGCD	-3.36604	-1.54294	-5.18989	3.26232e-07	2.3389e-06	6.02615	SGCD	significant
HHIP	-3.73263	-2.65513	-5.18889	3.27897e-07	2.34928e-06	6.02127	HHIP	significant
KCNT2	-2.54058	-3.79746	-5.18792	3.29497e-07	2.35917e-06	6.0166	KCNT2	significant
STK32C	0.998279	3.71174	5.18713	3.30816e-07	2.36705e-06	6.01276	STK32C	NS
RCCD1	0.825405	3.30015	5.18695	3.31122e-07	2.36766e-06	6.01188	RCCD1	NS
TBL1X	-1.42503	2.50267	-5.18569	3.33229e-07	2.38115e-06	6.00579	TBL1X	NS
VPS16	0.659044	4.85233	5.18387	3.36312e-07	2.40159e-06	5.99696	VPS16	NS
TRIB3	1.65556	3.50362	5.18249	3.38648e-07	2.41667e-06	5.99032	TRIB3	significant
CRHBP	-3.45372	-4.13035	-5.18222	3.39123e-07	2.41846e-06	5.98897	CRHBP	significant
PPARGC1B	-1.35941	-0.146123	-5.17862	3.45335e-07	2.46114e-06	5.97156	PPARGC1B	NS
CIRBP	-0.819273	7.55535	-5.17631	3.4938e-07	2.48832e-06	5.96039	CIRBP	NS
ODC1	-1.61646	5.01575	-5.17581	3.50255e-07	2.49291e-06	5.95799	ODC1	significant
PRSS35	-3.09872	-3.57979	-5.1735	3.54349e-07	2.52039e-06	5.94685	PRSS35	significant
RANGAP1	0.720268	6.03982	5.16853	3.63334e-07	2.58259e-06	5.92283	RANGAP1	NS
AHNAK	-1.43861	5.62481	-5.16737	3.65458e-07	2.59598e-06	5.91724	AHNAK	NS
SH2D3A	1.60303	4.34244	5.16706	3.66036e-07	2.59837e-06	5.91573	SH2D3A	significant
SLC2A3	-1.98524	3.27279	-5.16478	3.70263e-07	2.62665e-06	5.90471	SLC2A3	significant
NFATC4	-1.51923	4.17628	-5.16336	3.72916e-07	2.64373e-06	5.89787	NFATC4	significant
GMNN	1.14118	5.1935	5.16268	3.74197e-07	2.65107e-06	5.89458	GMNN	NS
PRCC	0.615593	5.91822	5.16012	3.79033e-07	2.68357e-06	5.88226	PRCC	NS
HRC	-2.10219	-1.73914	-5.15862	3.81909e-07	2.70119e-06	5.87501	HRC	significant
MAPK4	-3.85095	-3.28311	-5.15856	3.82022e-07	2.70119e-06	5.87473	MAPK4	significant
PALM	-2.26246	1.70392	-5.15649	3.86014e-07	2.72763e-06	5.86476	PALM	significant
ISCU	-0.627795	6.32967	-5.15485	3.89202e-07	2.74836e-06	5.85688	ISCU	NS
ZSWIM4	1.09996	2.6168	5.15465	3.89597e-07	2.74934e-06	5.8559	ZSWIM4	NS
CSF3	-4.82192	-1.33681	-5.15441	3.90065e-07	2.75085e-06	5.85475	CSF3	significant
EYA4	-2.74978	-2.70796	-5.15353	3.91799e-07	2.76127e-06	5.8505	EYA4	significant
CPSF4	0.718883	4.55446	5.15274	3.9336e-07	2.77047e-06	5.84669	CPSF4	NS
SAMD10	1.40497	2.95606	5.15134	3.9612e-07	2.78809e-06	5.83998	SAMD10	NS
SLC16A7	-2.09203	-0.461828	-5.1502	3.98402e-07	2.80232e-06	5.83447	SLC16A7	significant
LONRF2	-3.78816	-3.70253	-5.14316	4.12722e-07	2.90115e-06	5.80061	LONRF2	significant
ANKRD44	-1.46031	0.617531	-5.13998	4.19356e-07	2.94587e-06	5.78533	ANKRD44	NS
CAD	0.878867	4.72544	5.13917	4.21059e-07	2.9559e-06	5.78144	CAD	NS
ADRM1	0.617593	6.93125	5.13778	4.23991e-07	2.97456e-06	5.77479	ADRM1	NS
SPSB2	0.978018	3.30731	5.13763	4.24323e-07	2.97495e-06	5.77404	SPSB2	NS
BIK	2.1566	2.63096	5.13323	4.33781e-07	3.03929e-06	5.7529	BIK	significant
ETS2	-1.36593	5.79304	-5.13259	4.35154e-07	3.0469e-06	5.74987	ETS2	NS
COPZ1	0.57829	6.81653	5.13247	4.35432e-07	3.0469e-06	5.74926	COPZ1	NS
TOPBP1	1.02215	3.64313	5.13114	4.38334e-07	3.06521e-06	5.74289	TOPBP1	NS
KATNB1	0.702454	3.90121	5.13094	4.38768e-07	3.06626e-06	5.74194	KATNB1	NS
CEP68	-0.827741	2.1673	-5.1307	4.39292e-07	3.06793e-06	5.7408	CEP68	NS
ZDHHC15	-2.99145	-3.87776	-5.12875	4.43596e-07	3.09599e-06	5.73145	ZDHHC15	significant
ADAMTS9	-1.46439	1.49657	-5.12845	4.44274e-07	3.09839e-06	5.72999	ADAMTS9	NS
KRT7	3.48228	9.45817	5.12834	4.44514e-07	3.09839e-06	5.72947	KRT7	significant
NDN	-1.99485	2.60197	-5.12676	4.48034e-07	3.11933e-06	5.72191	NDN	significant
ITPR3	1.39679	3.60568	5.12674	4.48097e-07	3.11933e-06	5.72178	ITPR3	NS
DNAH9	-3.68751	-5.27312	-5.12642	4.48795e-07	3.12218e-06	5.72029	DNAH9	significant
PTOV1	0.641463	7.16136	5.12427	4.53663e-07	3.15401e-06	5.70994	PTOV1	NS
TPM3	0.87829	7.89807	5.12266	4.57313e-07	3.17734e-06	5.70226	TPM3	NS
MCL1	-1.00565	6.87354	-5.11861	4.66671e-07	3.24027e-06	5.68285	MCL1	NS
GINS3	1.095	2.47219	5.11847	4.66995e-07	3.24043e-06	5.68218	GINS3	NS
DUSP3	-0.851445	4.48038	-5.11827	4.67452e-07	3.24152e-06	5.68124	DUSP3	NS
WDR46	0.691333	5.67227	5.11401	4.7751e-07	3.30914e-06	5.66084	WDR46	NS
ILF2	0.800212	7.34147	5.10987	4.87474e-07	3.37602e-06	5.64105	ILF2	NS
CADM2	-4.33373	-5.3494	-5.10895	4.89697e-07	3.38924e-06	5.63669	CADM2	significant
ARHGEF15	-1.31932	1.05247	-5.10831	4.91263e-07	3.3979e-06	5.63363	ARHGEF15	NS
ARHGEF19	1.34161	4.13502	5.10772	4.92723e-07	3.40555e-06	5.63078	ARHGEF19	NS
PBX4	1.72384	1.97959	5.10761	4.92999e-07	3.40555e-06	5.63024	PBX4	significant
RPS6KA5	-1.68386	0.805431	-5.10674	4.95129e-07	3.41807e-06	5.62611	RPS6KA5	significant
IL16	-1.91638	1.30075	-5.10588	4.97261e-07	3.43059e-06	5.622	IL16	significant
SGCB	-1.38343	2.55239	-5.10542	4.98409e-07	3.43631e-06	5.61979	SGCB	NS
TCEAL4	-0.808509	6.75578	-5.1047	5.00202e-07	3.44647e-06	5.61634	TCEAL4	NS
NCSTN	0.900821	6.34093	5.10341	5.03423e-07	3.46646e-06	5.61019	NCSTN	NS
MKX	-3.56285	-3.4027	-5.10059	5.10528e-07	3.51314e-06	5.59676	MKX	significant
TUBA1A	-1.84386	6.25526	-5.10037	5.11099e-07	3.51482e-06	5.59569	TUBA1A	significant
BEX1	-4.6093	-4.33642	-5.09675	5.20402e-07	3.57652e-06	5.57841	BEX1	significant
VRK1	0.896418	4.15048	5.09653	5.20962e-07	3.57809e-06	5.57738	VRK1	NS
TAC1	-5.23306	-4.87863	-5.0956	5.23367e-07	3.59232e-06	5.57296	TAC1	significant
SLC4A11	1.86959	2.48654	5.09061	5.36537e-07	3.68038e-06	5.54915	SLC4A11	significant
PIH1D1	0.61989	6.38385	5.09011	5.37873e-07	3.6872e-06	5.54677	PIH1D1	NS
MYBBP1A	0.722742	5.0568	5.08867	5.41724e-07	3.71124e-06	5.53993	MYBBP1A	NS
AADACL2	-4.37158	-6.91993	-5.08729	5.45443e-07	3.73241e-06	5.53338	AADACL2	significant
CYP27A1	-1.99195	2.27891	-5.08722	5.45631e-07	3.73241e-06	5.53304	CYP27A1	significant
KCTD12	-1.63988	2.84435	-5.08714	5.45852e-07	3.73241e-06	5.53266	KCTD12	significant
PSMB4	0.688656	8.53288	5.08558	5.50106e-07	3.75912e-06	5.52522	PSMB4	NS
KCNIP1	-3.863	-5.81998	-5.0826	5.583e-07	3.81269e-06	5.51105	KCNIP1	significant
SMC1B	2.99236	-2.4127	5.08185	5.60384e-07	3.8245e-06	5.50749	SMC1B	significant
CST4	5.12321	-3.10029	5.08158	5.61138e-07	3.82723e-06	5.5062	CST4	significant
FYN	-1.45359	3.84423	-5.081	5.62749e-07	3.83579e-06	5.50345	FYN	NS
RBM28	0.751037	4.12847	5.0797	5.66418e-07	3.85836e-06	5.49722	RBM28	NS
ADCY9	-1.48194	1.14507	-5.07844	5.69969e-07	3.8801e-06	5.49124	ADCY9	NS
PROX1	-2.46265	-2.91397	-5.0765	5.75462e-07	3.91503e-06	5.48205	PROX1	significant
CNOT10	0.642528	4.35635	5.07625	5.76172e-07	3.91641e-06	5.48087	CNOT10	NS
TUFM	0.6249	7.61717	5.07618	5.76391e-07	3.91641e-06	5.4805	TUFM	NS
GNL2	0.660334	5.75033	5.07271	5.86377e-07	3.98029e-06	5.46405	GNL2	NS
TTF2	1.06916	3.26095	5.07266	5.8653e-07	3.98029e-06	5.4638	TTF2	NS
DPYSL3	-2.32658	3.74208	-5.07214	5.88058e-07	3.98656e-06	5.46131	DPYSL3	significant
STXBP6	-3.10839	-0.520008	-5.07209	5.88193e-07	3.98656e-06	5.46109	STXBP6	significant
CDK5RAP1	0.645451	4.84935	5.07128	5.90554e-07	4.00005e-06	5.45725	CDK5RAP1	NS
RNPEP	0.745235	5.6289	5.07028	5.93488e-07	4.0174e-06	5.4525	RNPEP	NS
GMIP	0.892209	3.57709	5.06994	5.94488e-07	4.02164e-06	5.45089	GMIP	NS
PFDN4	0.661116	5.88766	5.06857	5.98536e-07	4.04649e-06	5.44439	PFDN4	NS
EHMT2	0.69482	5.53433	5.06718	6.02674e-07	4.07192e-06	5.43779	EHMT2	NS
ADAM8	1.74146	4.10612	5.0646	6.10429e-07	4.12173e-06	5.42554	ADAM8	significant
PDE3A	-1.70294	-1.26511	-5.06357	6.13552e-07	4.14023e-06	5.42065	PDE3A	significant
EPB41L2	-1.44422	2.82813	-5.05787	6.31095e-07	4.25595e-06	5.39365	EPB41L2	NS
CFL1	0.666268	10.1628	5.05638	6.3577e-07	4.2848e-06	5.38658	CFL1	NS
NCOA6	0.696207	4.39177	5.05583	6.37501e-07	4.29378e-06	5.38398	NCOA6	NS
KCNJ8	-1.92436	0.947892	-5.05536	6.38983e-07	4.30108e-06	5.38176	KCNJ8	significant
TRAK2	-1.00405	2.36231	-5.04996	6.56236e-07	4.41445e-06	5.35624	TRAK2	NS
C8orf76	0.770039	4.46332	5.04963	6.57306e-07	4.4189e-06	5.35468	C8orf76	NS
TOMM34	1.00492	5.49303	5.04778	6.63348e-07	4.45455e-06	5.34592	TOMM34	NS
EPHA1	1.58951	4.21011	5.04775	6.63435e-07	4.45455e-06	5.34579	EPHA1	significant
JMY	-0.990946	1.20966	-5.04714	6.6545e-07	4.4653e-06	5.34289	JMY	NS
RAB30	-1.47275	0.746852	-5.04637	6.67996e-07	4.4796e-06	5.33923	RAB30	NS
COL4A6	-2.76707	1.67835	-5.04535	6.71368e-07	4.49942e-06	5.33441	COL4A6	significant
CACNB3	1.11593	4.52235	5.04228	6.81615e-07	4.56526e-06	5.3199	CACNB3	NS
BOLA1	0.935263	4.65308	5.03965	6.90489e-07	4.62182e-06	5.30752	BOLA1	NS
RACGAP1	1.34767	4.07023	5.03887	6.93157e-07	4.6368e-06	5.30383	RACGAP1	NS
NIPSNAP3B	-1.24184	-0.694485	-5.03845	6.94608e-07	4.64363e-06	5.30182	NIPSNAP3B	NS
DGKG	-2.45267	-0.983918	-5.03669	7.00644e-07	4.68108e-06	5.29354	DGKG	significant
FEM1C	-0.874428	1.97441	-5.03577	7.03821e-07	4.6994e-06	5.28921	FEM1C	NS
CBLN1	-3.96242	-5.08724	-5.03426	7.09095e-07	4.73168e-06	5.28206	CBLN1	significant
DHX34	0.714352	3.78178	5.03351	7.11701e-07	4.74614e-06	5.27855	DHX34	NS
REM1	-1.91313	-1.3197	-5.03164	7.18312e-07	4.78727e-06	5.26969	REM1	significant
TRMT1	0.662915	4.65755	5.03117	7.19945e-07	4.79519e-06	5.26752	TRMT1	NS
11	-0.985786	0.436886	-5.03089	7.20951e-07	4.79893e-06	5.26618	11	NS
WDR54	1.13396	4.46913	5.02732	7.33725e-07	4.88094e-06	5.24937	WDR54	NS
SAP30L	0.616238	4.57496	5.02363	7.47187e-07	4.96743e-06	5.23196	SAP30L	NS
DBNDD1	1.83045	3.13987	5.02155	7.54868e-07	5.01386e-06	5.22217	DBNDD1	significant
PHACTR1	-1.6576	-0.242492	-5.02148	7.55099e-07	5.01386e-06	5.22188	PHACTR1	significant
DDX55	0.771915	3.66996	5.02092	7.57186e-07	5.02462e-06	5.21924	DDX55	NS
PSMA5	0.692378	6.30878	5.02067	7.58123e-07	5.02775e-06	5.21805	PSMA5	NS
SPRY2	-1.58961	2.55652	-5.0195	7.62491e-07	5.052e-06	5.21255	SPRY2	significant
PYGB	-1.177	5.31396	-5.01944	7.62717e-07	5.052e-06	5.21227	PYGB	NS
CD69	-2.49824	1.00082	-5.01611	7.75316e-07	5.13231e-06	5.19659	CD69	significant
TRPC1	-1.62752	-0.181593	-5.01406	7.83148e-07	5.18098e-06	5.18696	TRPC1	significant
PROS1	-1.64226	1.89439	-5.01327	7.86199e-07	5.1949e-06	5.18324	PROS1	significant
CSDC2	-2.95947	-0.791688	-5.01326	7.86216e-07	5.1949e-06	5.18322	CSDC2	significant
ATP6AP1	0.724299	6.94039	5.00705	8.1056e-07	5.35248e-06	5.15403	ATP6AP1	NS
CTNNBIP1	0.97884	5.06641	5.0058	8.15523e-07	5.38196e-06	5.14819	CTNNBIP1	NS
MAL2	2.43692	6.00423	5.00461	8.20303e-07	5.41019e-06	5.1426	MAL2	significant
THOC6	0.699181	4.84163	5.00421	8.21912e-07	5.41749e-06	5.14072	THOC6	NS
DDX41	0.565327	6.10212	4.99914	8.42581e-07	5.55034e-06	5.11695	DDX41	NS
HECTD2	-1.01717	1.12538	-4.99705	8.51268e-07	5.60414e-06	5.10714	HECTD2	NS
MUTYH	0.783425	4.00734	4.99518	8.5907e-07	5.65205e-06	5.09841	MUTYH	NS
NEK8	0.965652	1.82454	4.99404	8.63915e-07	5.68046e-06	5.09302	NEK8	NS
KIF13B	-1.09273	2.0983	-4.9934	8.666e-07	5.69465e-06	5.09005	KIF13B	NS
USP21	0.895444	4.72602	4.99037	8.79564e-07	5.77632e-06	5.07585	USP21	NS
TMEM53	0.84815	3.71443	4.99009	8.80752e-07	5.78061e-06	5.07455	TMEM53	NS
SIX1	1.80998	1.4994	4.98892	8.85789e-07	5.81013e-06	5.0691	SIX1	significant
MTHFD1	0.698939	5.29332	4.9882	8.88947e-07	5.8273e-06	5.06569	MTHFD1	NS
CXCL2	-2.92794	1.33906	-4.98538	9.01278e-07	5.90455e-06	5.05251	CXCL2	significant
C6	-3.88395	-5.61668	-4.98467	9.04389e-07	5.92133e-06	5.04921	C6	significant
CASP6	0.894793	4.27196	4.9837	9.08706e-07	5.94599e-06	5.04466	CASP6	NS
LONP1	0.592375	5.55661	4.98267	9.13263e-07	5.97218e-06	5.03987	LONP1	NS
RGS7BP	-3.33851	-5.22556	-4.98254	9.13865e-07	5.97248e-06	5.03924	RGS7BP	significant
TNNT1	3.27708	1.75157	4.98242	9.14415e-07	5.97248e-06	5.03866	TNNT1	significant
FASTKD3	0.887535	2.97331	4.98092	9.21098e-07	6.01249e-06	5.0317	FASTKD3	NS
ACTN2	-3.79427	-3.42519	-4.98007	9.24928e-07	6.03142e-06	5.02773	ACTN2	significant
DSEL	-1.85986	-1.62266	-4.98003	9.25116e-07	6.03142e-06	5.02753	DSEL	significant
SSBP2	-1.40248	2.93176	-4.97923	9.28726e-07	6.04793e-06	5.0238	SSBP2	NS
ID4	-2.20252	2.37917	-4.97923	9.28769e-07	6.04793e-06	5.02376	ID4	significant
CRTAP	-0.963266	6.24809	-4.97859	9.31672e-07	6.06317e-06	5.02077	CRTAP	NS
COX6A1	0.593412	9.32139	4.97657	9.40891e-07	6.11948e-06	5.01135	COX6A1	NS
ZHX2	-1.04353	2.42354	-4.97122	9.65766e-07	6.27748e-06	4.98639	ZHX2	NS
MBD5	-0.793973	2.62076	-4.96285	1.00593e-06	6.53462e-06	4.94741	MBD5	NS
CYB5R3	-0.77174	6.83438	-4.96213	1.00946e-06	6.55362e-06	4.94406	CYB5R3	NS
ADHFE1	-2.01161	0.733761	-4.96023	1.01887e-06	6.61072e-06	4.93518	ADHFE1	significant
COLEC11	-1.98335	0.274098	-4.9585	1.02748e-06	6.66256e-06	4.92714	COLEC11	significant
EPC1	-0.731271	3.25421	-4.95385	1.051e-06	6.811e-06	4.90549	EPC1	NS
FOXRED1	0.695743	4.16453	4.95327	1.05395e-06	6.82599e-06	4.90281	FOXRED1	NS
MAP6	-2.09657	-0.33631	-4.95144	1.06337e-06	6.88291e-06	4.89429	MAP6	significant
TACSTD2	2.09677	8.24924	4.94594	1.09218e-06	7.06193e-06	4.86873	TACSTD2	significant
SFXN5	0.88501	2.72972	4.9459	1.09234e-06	7.06193e-06	4.86859	SFXN5	NS
FABP6	4.01132	2.73327	4.94505	1.09686e-06	7.08687e-06	4.86465	FABP6	significant
ZSCAN2	0.925014	2.46099	4.94399	1.10252e-06	7.11921e-06	4.85972	ZSCAN2	NS
CRYGS	1.25728	0.590766	4.94375	1.10382e-06	7.12334e-06	4.85859	CRYGS	NS
LASP1	0.860232	6.35544	4.94268	1.10956e-06	7.15609e-06	4.85363	LASP1	NS
PASK	0.965491	2.46406	4.94159	1.11544e-06	7.1897e-06	4.84858	PASK	NS
SMAD7	-1.21246	3.11498	-4.94125	1.11732e-06	7.19333e-06	4.84697	SMAD7	NS
NRN1	-2.15541	1.10405	-4.94124	1.11733e-06	7.19333e-06	4.84696	NRN1	significant
ABHD12	0.983614	6.15746	4.94031	1.12241e-06	7.22171e-06	4.84262	ABHD12	NS
NPY5R	-3.73537	-6.78004	-4.93753	1.13763e-06	7.31528e-06	4.82974	NPY5R	significant
PDCD4	-1.0847	5.85674	-4.93707	1.14016e-06	7.32717e-06	4.82762	PDCD4	NS
PRRT2	-1.59017	-0.492884	-4.93605	1.14584e-06	7.35929e-06	4.82287	PRRT2	significant
GTF3C5	0.804972	5.56652	4.93466	1.15357e-06	7.40456e-06	4.81643	GTF3C5	NS
AKT3	-1.85745	1.52483	-4.93069	1.17595e-06	7.54373e-06	4.79806	AKT3	significant
SCYL1	0.580439	6.22032	4.92544	1.20624e-06	7.73339e-06	4.77375	SCYL1	NS
POLR2F	0.577785	6.63096	4.92432	1.21279e-06	7.76823e-06	4.76857	POLR2F	NS
ZNF521	-1.95568	-0.108832	-4.92427	1.21311e-06	7.76823e-06	4.76832	ZNF521	significant
CAPG	1.26615	8.44663	4.92208	1.22599e-06	7.84603e-06	4.75822	CAPG	NS
CRLS1	0.586317	5.43825	4.92116	1.23149e-06	7.87655e-06	4.75395	CRLS1	NS
POLR1C	0.611848	4.9527	4.91969	1.24023e-06	7.92774e-06	4.74719	POLR1C	NS
TES	-1.12202	5.18956	-4.91953	1.24119e-06	7.92922e-06	4.74644	TES	NS
POMGNT1	0.75991	5.57009	4.91935	1.24229e-06	7.93154e-06	4.7456	POMGNT1	NS
GALNT3	1.80631	4.10177	4.91696	1.25669e-06	8.01874e-06	4.73458	GALNT3	significant
ECM2	-1.81984	0.161508	-4.91411	1.27413e-06	8.1252e-06	4.7214	ECM2	significant
VWF	-1.20984	4.54564	-4.91058	1.29602e-06	8.25994e-06	4.70512	VWF	NS
FAM117A	-1.09642	2.65236	-4.90854	1.30885e-06	8.33679e-06	4.6957	FAM117A	NS
GTF2IRD1	0.812678	4.8987	4.90829	1.31047e-06	8.34216e-06	4.69452	GTF2IRD1	NS
ANKRD35	-1.86403	0.476704	-4.90645	1.32213e-06	8.4114e-06	4.68606	ANKRD35	significant
HSPBP1	0.705092	5.55365	4.90612	1.3242e-06	8.41962e-06	4.68456	HSPBP1	NS
CNTFR	-4.03563	-3.40551	-4.90545	1.32849e-06	8.44194e-06	4.68147	CNTFR	significant
SPPL2B	0.764349	4.63587	4.90364	1.34014e-06	8.51094e-06	4.67312	SPPL2B	NS
UTP6	0.652643	5.57746	4.90298	1.34446e-06	8.53335e-06	4.67005	UTP6	NS
APOD	-3.08555	3.61825	-4.90285	1.34527e-06	8.53347e-06	4.66947	APOD	significant
C18orf21	0.637892	4.42232	4.90242	1.34805e-06	8.54607e-06	4.6675	C18orf21	NS
ITGB3	-2.30784	-0.759042	-4.9005	1.36057e-06	8.62038e-06	4.65866	ITGB3	significant
HGF	-2.61377	-0.857238	-4.89937	1.36801e-06	8.66249e-06	4.65345	HGF	significant
TGFB3	-1.91105	2.72201	-4.89865	1.37276e-06	8.68514e-06	4.65014	TGFB3	significant
FANCF	1.05083	1.95093	4.89859	1.3732e-06	8.68514e-06	4.64983	FANCF	NS
USF1	0.808796	5.84813	4.89665	1.38606e-06	8.76131e-06	4.64092	USF1	NS
PIGW	0.918384	2.69333	4.8962	1.38904e-06	8.77503e-06	4.63887	PIGW	NS
CLEC14A	-1.19886	2.51253	-4.89506	1.39673e-06	8.81845e-06	4.63359	CLEC14A	NS
DMBX1	4.00955	-1.6468	4.89278	1.4121e-06	8.91027e-06	4.62313	DMBX1	significant
MMACHC	0.911633	1.60153	4.89224	1.41576e-06	8.92815e-06	4.62066	MMACHC	NS
LRP8	1.76835	1.48672	4.89191	1.41806e-06	8.93741e-06	4.61911	LRP8	significant
RPL10A	-0.616535	10.2026	-4.89062	1.4269e-06	8.9879e-06	4.61317	RPL10A	NS
PPP1R14C	3.66581	0.677593	4.88797	1.44517e-06	9.09766e-06	4.60101	PPP1R14C	significant
TMEM119	-2.12079	2.08703	-4.88639	1.45622e-06	9.16187e-06	4.59374	TMEM119	significant
ANAPC5	0.493999	6.2242	4.88557	1.46191e-06	9.19232e-06	4.59001	ANAPC5	NS
CDK2AP2	0.717113	6.19026	4.88295	1.48045e-06	9.29809e-06	4.57797	CDK2AP2	NS
PAM	-1.3155	5.2569	-4.88295	1.48046e-06	9.29809e-06	4.57796	PAM	NS
BAG3	-1.04631	4.99182	-4.88206	1.48683e-06	9.33271e-06	4.57386	BAG3	NS
CHRD	-1.71746	-0.37066	-4.88145	1.49116e-06	9.35446e-06	4.57108	CHRD	significant
SELP	-2.71107	0.545182	-4.8804	1.49868e-06	9.39613e-06	4.56627	SELP	significant
TNNT2	-2.58474	0.964125	-4.87857	1.51191e-06	9.4736e-06	4.55787	TNNT2	significant
WDR17	-3.56652	-4.59682	-4.87812	1.51521e-06	9.48873e-06	4.55579	WDR17	significant
RND3	-1.44826	4.73536	-4.87743	1.52024e-06	9.51471e-06	4.55263	RND3	NS
JUP	1.35906	8.01575	4.87472	1.54015e-06	9.63377e-06	4.54019	JUP	NS
SNRPD2	0.603226	8.85295	4.87372	1.54754e-06	9.67435e-06	4.53562	SNRPD2	NS
CTSF	-1.34823	4.2814	-4.87277	1.55459e-06	9.71282e-06	4.53128	CTSF	NS
ID2	-1.53962	4.97633	-4.87178	1.56198e-06	9.75336e-06	4.52675	ID2	significant
INHBB	-1.66037	1.07372	-4.87145	1.56449e-06	9.76337e-06	4.52521	INHBB	significant
SYTL1	1.74618	5.86208	4.87079	1.56941e-06	9.78838e-06	4.52222	SYTL1	significant
HTR2A	-3.44962	-5.32248	-4.87066	1.57039e-06	9.78885e-06	4.52162	HTR2A	significant
SF3A2	0.555594	5.73323	4.86845	1.5871e-06	9.88733e-06	4.5115	SF3A2	NS
CD93	-1.40438	2.64043	-4.8673	1.59593e-06	9.93659e-06	4.5062	CD93	NS
NFE2L2	-0.954174	5.8931	-4.86508	1.61297e-06	1.00369e-05	4.49606	NFE2L2	NS
CBX6	-1.42751	3.01652	-4.86444	1.61793e-06	1.00619e-05	4.49313	CBX6	NS
XKR8	0.660551	2.24263	4.86426	1.61932e-06	1.00648e-05	4.49231	XKR8	NS
ZFYVE19	0.671431	4.82398	4.86252	1.63282e-06	1.01428e-05	4.48438	ZFYVE19	NS
MYH3	-1.88653	-0.524864	-4.86181	1.63844e-06	1.01719e-05	4.48109	MYH3	significant
RABIF	0.660303	2.98992	4.86116	1.6435e-06	1.01975e-05	4.47815	RABIF	NS
ANKZF1	0.709801	4.26817	4.8607	1.64716e-06	1.02143e-05	4.47603	ANKZF1	NS
CLIC4	-1.7335	4.63331	-4.86043	1.64926e-06	1.02214e-05	4.47481	CLIC4	significant
PCSK5	-1.98747	-0.570273	-4.86	1.65264e-06	1.02365e-05	4.47285	PCSK5	significant
INTS1	0.690684	6.08441	4.85739	1.67341e-06	1.03592e-05	4.46092	INTS1	NS
ASPHD1	2.0823	0.961533	4.8572	1.67497e-06	1.03629e-05	4.46003	ASPHD1	significant
MPV17L	-2.67463	-1.39026	-4.85432	1.69818e-06	1.05005e-05	4.44689	MPV17L	significant
JMJD4	0.612699	3.7634	4.85302	1.70878e-06	1.056e-05	4.44095	JMJD4	NS
GNA14	-2.14128	0.197524	-4.85151	1.72112e-06	1.06302e-05	4.43407	GNA14	significant
PPP1R15B	-0.862269	3.94604	-4.85126	1.72321e-06	1.0637e-05	4.43291	PPP1R15B	NS
PMM2	0.862276	4.84518	4.84899	1.74198e-06	1.07467e-05	4.42256	PMM2	NS
PDCD6	0.758806	6.99723	4.84753	1.75416e-06	1.08156e-05	4.41591	PDCD6	NS
SLC22A3	-3.38568	-1.36622	-4.84656	1.76236e-06	1.0859e-05	4.41146	SLC22A3	significant
ATP8B2	-1.67941	1.75222	-4.84645	1.76321e-06	1.0859e-05	4.411	ATP8B2	significant
CEP152	0.999119	0.352141	4.84625	1.76491e-06	1.08633e-05	4.41008	CEP152	NS
ARRDC4	-1.45201	1.93819	-4.84603	1.76675e-06	1.08684e-05	4.40908	ARRDC4	NS
GALR2	2.59775	-2.27609	4.84551	1.77119e-06	1.08896e-05	4.40668	GALR2	significant
ACP1	0.696242	6.22666	4.84511	1.77457e-06	1.09024e-05	4.40486	ACP1	NS
RFTN2	-1.30895	-0.890025	-4.84502	1.7753e-06	1.09024e-05	4.40447	RFTN2	NS
SGCE	-1.94329	2.91386	-4.84213	1.8e-06	1.10478e-05	4.39128	SGCE	significant
CSTF3	0.68261	4.5656	4.84103	1.80942e-06	1.10993e-05	4.38629	CSTF3	NS
DYRK3	-1.28206	0.888697	-4.84082	1.81127e-06	1.11041e-05	4.38531	DYRK3	NS
SMYD5	0.600261	4.25896	4.8407	1.81227e-06	1.11041e-05	4.38479	SMYD5	NS
VAC14	0.725927	5.09494	4.84041	1.81481e-06	1.11134e-05	4.38345	VAC14	NS
FCHSD1	0.849669	3.44631	4.84013	1.81726e-06	1.11221e-05	4.38216	FCHSD1	NS
AHCY	0.744536	6.73136	4.83965	1.82138e-06	1.1141e-05	4.38	AHCY	NS
C18orf54	1.10597	0.356747	4.83942	1.82337e-06	1.11468e-05	4.37896	C18orf54	NS
GIPC1	0.780182	7.35525	4.83813	1.83461e-06	1.12092e-05	4.37309	GIPC1	NS
NCOA7	-1.39464	3.7684	-4.83697	1.84478e-06	1.12649e-05	4.36781	NCOA7	NS
ZNF696	0.880427	1.34121	4.83474	1.86454e-06	1.13792e-05	4.35764	ZNF696	NS
SEMA3E	-3.22473	-1.78624	-4.83393	1.87177e-06	1.14168e-05	4.35394	SEMA3E	significant
ORMDL1	0.576412	5.01905	4.8317	1.89176e-06	1.15323e-05	4.3438	ORMDL1	NS
BARX1	4.22185	-1.63817	4.82897	1.91646e-06	1.16762e-05	4.33141	BARX1	significant
LHX2	4.1289	-3.26271	4.82785	1.92667e-06	1.17318e-05	4.32634	LHX2	significant
CD79B	-2.04016	1.13179	-4.82299	1.9718e-06	1.19998e-05	4.30424	CD79B	significant
SDC3	-1.28347	3.64868	-4.81931	2.00661e-06	1.22048e-05	4.28753	SDC3	NS
NAALADL1	-1.55731	1.53587	-4.81829	2.01632e-06	1.22569e-05	4.28292	NAALADL1	significant
CDKN2AIP	-0.812336	2.86899	-4.81667	2.03192e-06	1.23448e-05	4.27556	CDKN2AIP	NS
ZNF593	0.769742	4.4187	4.81443	2.05363e-06	1.24697e-05	4.26542	ZNF593	NS
ZNHIT3	0.613809	5.39041	4.81361	2.0616e-06	1.25111e-05	4.26172	ZNHIT3	NS
ILDR1	2.15113	1.63206	4.80998	2.09745e-06	1.27215e-05	4.24526	ILDR1	significant
RNF212	-3.33636	-2.66117	-4.80942	2.10307e-06	1.27484e-05	4.24271	RNF212	significant
ENPP2	-1.90204	2.3792	-4.80539	2.14359e-06	1.29867e-05	4.2245	ENPP2	significant
SAMD8	-0.845961	2.08441	-4.80345	2.16344e-06	1.30996e-05	4.2157	SAMD8	NS
STX12	-0.679077	4.13722	-4.80267	2.17145e-06	1.31408e-05	4.21217	STX12	NS
ANKRD16	0.771092	2.34105	4.80132	2.18537e-06	1.32175e-05	4.20607	ANKRD16	NS
MT1H	4.1009	-0.432907	4.80117	2.18694e-06	1.32197e-05	4.20539	MT1H	significant
KIT	-2.46842	0.0952759	-4.80053	2.19353e-06	1.32515e-05	4.20252	KIT	significant
AR	-2.94517	-0.826957	-4.80043	2.19467e-06	1.32515e-05	4.20202	AR	significant
SCAMP4	0.564652	5.28635	4.79948	2.20455e-06	1.33037e-05	4.19773	SCAMP4	NS
CDS1	1.40992	2.92145	4.79907	2.20883e-06	1.33221e-05	4.19588	CDS1	NS
ZNF114	3.55213	-1.39155	4.79626	2.23841e-06	1.3493e-05	4.18319	ZNF114	significant
PTBP2	-0.926226	2.4219	-4.79587	2.2425e-06	1.35101e-05	4.18144	PTBP2	NS
ZC3H12B	-1.82484	-2.50276	-4.79422	2.26014e-06	1.36088e-05	4.17397	ZC3H12B	significant
ANKRD29	-2.79464	-0.646435	-4.79088	2.29606e-06	1.38173e-05	4.15892	ANKRD29	significant
CSPG4	-1.7884	1.82226	-4.79028	2.30259e-06	1.38489e-05	4.15621	CSPG4	significant
WDR55	0.603172	3.7078	4.78766	2.33134e-06	1.4014e-05	4.14437	WDR55	NS
NASP	0.769505	6.71356	4.78709	2.33757e-06	1.40436e-05	4.14183	NASP	NS
ERG	-1.3191	0.727647	-4.78687	2.34003e-06	1.40506e-05	4.14082	ERG	NS
CYFIP2	-1.40999	3.59735	-4.78649	2.34419e-06	1.40677e-05	4.13913	CYFIP2	NS
TFPT	0.876058	4.99317	4.78545	2.35584e-06	1.41298e-05	4.1344	TFPT	NS
HAND1	-4.48417	-5.82509	-4.7851	2.35971e-06	1.41452e-05	4.13283	HAND1	significant
CCNL2	0.971791	6.22242	4.78424	2.36926e-06	1.41945e-05	4.12898	CCNL2	NS
HDGF	0.797956	7.77902	4.78348	2.37779e-06	1.42377e-05	4.12555	HDGF	NS
OSBPL3	1.17497	2.85772	4.78329	2.37994e-06	1.42427e-05	4.12468	OSBPL3	NS
RBM8A	0.67	7.41643	4.78316	2.38138e-06	1.42434e-05	4.12411	RBM8A	NS
CDH10	-3.54883	-7.21717	-4.782	2.39453e-06	1.43141e-05	4.11886	CDH10	significant
CLIC2	-1.43792	1.42133	-4.78159	2.39913e-06	1.43337e-05	4.11702	CLIC2	NS
QTRT1	0.720302	5.41333	4.7795	2.42289e-06	1.44676e-05	4.10762	QTRT1	NS
CDCA7	1.6561	2.73634	4.77851	2.43424e-06	1.45274e-05	4.10316	CDCA7	significant
RPS19BP1	0.592658	6.53305	4.77826	2.4371e-06	1.45364e-05	4.10204	RPS19BP1	NS
LIMK1	0.874444	4.2177	4.77676	2.45448e-06	1.46319e-05	4.09526	LIMK1	NS
ISL1	-3.6174	-5.18049	-4.77626	2.4602e-06	1.46579e-05	4.09304	ISL1	significant
PLOD3	0.827257	5.53536	4.77588	2.46466e-06	1.46764e-05	4.09131	PLOD3	NS
C1orf21	-1.19424	4.52653	-4.77543	2.46988e-06	1.46994e-05	4.0893	C1orf21	NS
BCAP31	0.644033	8.32969	4.77346	2.49291e-06	1.48283e-05	4.08044	BCAP31	NS
CNTNAP1	-1.32487	0.767397	-4.77146	2.51651e-06	1.49604e-05	4.07145	CNTNAP1	NS
OTUB2	1.31164	0.23342	4.77068	2.52583e-06	1.50075e-05	4.06793	OTUB2	NS
ZNF165	1.2624	1.87771	4.77024	2.53113e-06	1.50307e-05	4.06593	ZNF165	NS
LTC4S	-1.53065	1.00825	-4.7695	2.53986e-06	1.50695e-05	4.06264	LTC4S	significant
CASP14	5.57518	-0.0274793	4.76946	2.54045e-06	1.50695e-05	4.06242	CASP14	significant
CFH	-1.88716	4.19939	-4.76592	2.58307e-06	1.53139e-05	4.04655	CFH	significant
NCAPD3	0.968888	3.22683	4.76574	2.58536e-06	1.5319e-05	4.04571	NCAPD3	NS
TUBB	0.838892	8.8948	4.76522	2.59161e-06	1.53432e-05	4.0434	TUBB	NS
HOMER3	0.995514	5.59458	4.76517	2.59228e-06	1.53432e-05	4.04316	HOMER3	NS
SELENBP1	-2.10834	3.81641	-4.76422	2.60382e-06	1.54031e-05	4.03892	SELENBP1	significant
CD22	-2.40655	-0.849161	-4.76329	2.61531e-06	1.54626e-05	4.03472	CD22	significant
DDX3X	-0.823844	5.92546	-4.76259	2.62386e-06	1.55046e-05	4.03161	DDX3X	NS
CDKN1A	-1.30983	6.72494	-4.76205	2.63054e-06	1.55356e-05	4.02918	CDKN1A	NS
UMPS	0.700459	4.86763	4.76138	2.63894e-06	1.55767e-05	4.02614	UMPS	NS
IQCC	0.988333	1.41014	4.75845	2.67551e-06	1.57839e-05	4.01301	IQCC	NS
SSNA1	0.567253	6.47028	4.7539	2.73334e-06	1.61162e-05	3.99262	SSNA1	NS
CSNK2B	0.541036	7.76579	4.7514	2.76561e-06	1.62976e-05	3.98142	CSNK2B	NS
PCDH7	-2.75194	1.01303	-4.75048	2.7776e-06	1.63593e-05	3.9773	PCDH7	significant
KLHL21	-1.06765	3.46125	-4.74611	2.83515e-06	1.66892e-05	3.95774	KLHL21	NS
ANKRD22	2.13897	2.60626	4.74502	2.84974e-06	1.67659e-05	3.95285	ANKRD22	significant
GPC6	-2.67861	-0.391993	-4.74444	2.85756e-06	1.68028e-05	3.95023	GPC6	significant
CENPN	1.25539	3.95406	4.74231	2.88623e-06	1.69621e-05	3.94072	CENPN	NS
ATXN1	-1.41753	1.63198	-4.74163	2.89545e-06	1.7007e-05	3.93767	ATXN1	NS
FOXK2	0.615574	4.43128	4.74123	2.90078e-06	1.70291e-05	3.93592	FOXK2	NS
APCDD1	-1.72527	3.29862	-4.74106	2.90314e-06	1.70336e-05	3.93515	APCDD1	significant
MRPL52	0.66622	7.18391	4.73899	2.9314e-06	1.71901e-05	3.92591	MRPL52	NS
EFHC2	-2.84082	-2.84999	-4.73745	2.95268e-06	1.73055e-05	3.91901	EFHC2	significant
PPIL1	0.788944	4.77064	4.73586	2.97483e-06	1.74259e-05	3.91188	PPIL1	NS
CCDC60	-5.01618	-2.89323	-4.73514	2.98488e-06	1.74752e-05	3.90867	CCDC60	significant
PLA2G4A	-1.7621	1.92998	-4.73316	3.01258e-06	1.76278e-05	3.89986	PLA2G4A	significant
TIGD5	0.753438	1.7478	4.73227	3.02519e-06	1.7692e-05	3.89588	TIGD5	NS
FBXO43	1.67854	-2.05944	4.73159	3.03487e-06	1.7739e-05	3.89284	FBXO43	significant
RGS11	-2.33825	-1.10981	-4.73068	3.04786e-06	1.78053e-05	3.88876	RGS11	significant
PLEKHN1	1.79544	2.70624	4.72881	3.07462e-06	1.79519e-05	3.88043	PLEKHN1	significant
RARB	-1.83541	0.665919	-4.72671	3.10499e-06	1.81195e-05	3.87106	RARB	significant
CDC123	0.623772	6.03128	4.72654	3.10736e-06	1.81234e-05	3.87033	CDC123	NS
MASTL	0.936924	2.8411	4.72512	3.12805e-06	1.82343e-05	3.86401	MASTL	NS
JOSD2	0.791046	5.59925	4.72406	3.14368e-06	1.83155e-05	3.85926	JOSD2	NS
UBR1	-0.78762	1.78116	-4.72201	3.17393e-06	1.84818e-05	3.85012	UBR1	NS
NDUFB11	0.627276	6.87473	4.7209	3.19039e-06	1.85676e-05	3.84519	NDUFB11	NS
TLE4	-1.46775	2.35768	-4.72034	3.19883e-06	1.85982e-05	3.84268	TLE4	NS
CCDC77	0.866621	2.63592	4.72032	3.1991e-06	1.85982e-05	3.84259	CCDC77	NS
SALL3	-3.25733	-7.9908	-4.72016	3.20146e-06	1.86019e-05	3.84189	SALL3	significant
PAK4	0.846208	5.55308	4.72	3.2038e-06	1.8603e-05	3.8412	PAK4	NS
ZNF483	-1.66995	-2.50798	-4.71992	3.2051e-06	1.8603e-05	3.84081	ZNF483	significant
SCD	1.71139	5.72569	4.71878	3.22218e-06	1.86921e-05	3.83574	SCD	significant
STIM1	-0.925303	4.02402	-4.71857	3.22533e-06	1.87003e-05	3.83481	STIM1	NS
PAEP	4.8609	-4.93586	4.7173	3.24449e-06	1.88013e-05	3.82917	PAEP	significant
CCDC81	-1.16979	-1.6586	-4.71535	3.27425e-06	1.89636e-05	3.82046	CCDC81	NS
MYC	-1.79778	5.09315	-4.71437	3.28912e-06	1.90395e-05	3.81614	MYC	significant
SNTA1	-1.20067	3.17425	-4.71298	3.31052e-06	1.91531e-05	3.80996	SNTA1	NS
TRIAP1	0.633977	4.99253	4.71177	3.32931e-06	1.92515e-05	3.80457	TRIAP1	NS
SLC25A14	0.666239	3.16818	4.71066	3.34659e-06	1.93411e-05	3.79963	SLC25A14	NS
RNF38	-0.923221	2.73136	-4.70939	3.36657e-06	1.94461e-05	3.79396	RNF38	NS
FBXL17	-0.85425	2.30457	-4.70844	3.38142e-06	1.95214e-05	3.78977	FBXL17	NS
PNMA1	-1.39752	3.41594	-4.70709	3.40273e-06	1.96339e-05	3.78378	PNMA1	NS
FREM1	-2.75405	-0.914497	-4.70671	3.40887e-06	1.96588e-05	3.78206	FREM1	significant
PBX1	-1.45756	3.88947	-4.70471	3.44077e-06	1.98322e-05	3.77319	PBX1	NS
F11R	1.21896	6.40859	4.70449	3.44418e-06	1.98413e-05	3.77224	F11R	NS
ACY1	0.988153	5.39251	4.7039	3.45369e-06	1.98854e-05	3.76962	ACY1	NS
ZNF485	0.840279	0.777059	4.70221	3.481e-06	2.0032e-05	3.76211	ZNF485	NS
TDP1	0.771236	3.21805	4.6982	3.54662e-06	2.03987e-05	3.74431	TDP1	NS
AMPH	-2.10088	-1.7893	-4.69761	3.55633e-06	2.04437e-05	3.74171	AMPH	significant
SEMA6D	-1.94641	-1.93175	-4.69681	3.56955e-06	2.05087e-05	3.73817	SEMA6D	significant
STEAP3	1.26396	3.94962	4.69668	3.57174e-06	2.05104e-05	3.73759	STEAP3	NS
FAM50B	-2.04586	0.915263	-4.69627	3.57864e-06	2.05391e-05	3.73575	FAM50B	significant
ZNF133	0.693137	3.44495	4.69444	3.60923e-06	2.07037e-05	3.72764	ZNF133	NS
ARL6IP1	0.923299	7.14631	4.69261	3.64004e-06	2.08693e-05	3.71954	ARL6IP1	NS
FIGNL1	1.12933	2.30038	4.69072	3.67223e-06	2.10427e-05	3.71115	FIGNL1	NS
MRPL13	0.722155	5.54164	4.69048	3.67621e-06	2.10543e-05	3.71012	MRPL13	NS
SSH2	0.816086	3.68277	4.68801	3.71872e-06	2.12865e-05	3.69917	SSH2	NS
ABHD3	0.959407	3.50925	4.68788	3.72087e-06	2.12875e-05	3.69861	ABHD3	NS
SEMA3A	-2.28711	-0.906903	-4.68709	3.73458e-06	2.13546e-05	3.69511	SEMA3A	significant
ATOH8	-2.55624	1.39067	-4.68638	3.747e-06	2.14142e-05	3.69195	ATOH8	significant
LAMA4	-1.5077	3.54715	-4.68478	3.77483e-06	2.15619e-05	3.6849	LAMA4	significant
MPDZ	-1.19604	1.84396	-4.68304	3.80555e-06	2.17259e-05	3.67718	MPDZ	NS
RPS6KB2	0.612669	5.38528	4.68098	3.84199e-06	2.19223e-05	3.6681	RPS6KB2	NS
ANG	-1.33613	2.59804	-4.68073	3.84656e-06	2.19368e-05	3.66696	ANG	NS
TRIT1	0.861719	4.45061	4.68024	3.85518e-06	2.19743e-05	3.66483	TRIT1	NS
THSD7B	-3.43259	-5.43685	-4.67992	3.86101e-06	2.19959e-05	3.66339	THSD7B	significant
MRPL36	0.787185	6.06572	4.67868	3.88329e-06	2.21112e-05	3.65791	MRPL36	NS
CCT6A	0.718111	7.26931	4.67737	3.90695e-06	2.22342e-05	3.65213	CCT6A	NS
NMRAL1	0.698565	5.64337	4.67579	3.93554e-06	2.23851e-05	3.64518	NMRAL1	NS
ANGPTL2	-1.73485	3.49683	-4.67471	3.95544e-06	2.24864e-05	3.64038	ANGPTL2	significant
WDR76	1.26063	2.49702	4.67439	3.96119e-06	2.25073e-05	3.63899	WDR76	NS
CYP1B1	-2.82764	0.528683	-4.66548	4.12799e-06	2.34426e-05	3.59971	CYP1B1	significant
LRRC14	0.743272	4.11444	4.66487	4.13978e-06	2.34972e-05	3.59699	LRRC14	NS
DIO3	-3.69726	-2.78985	-4.66283	4.17899e-06	2.37073e-05	3.58801	DIO3	significant
CDSN	5.02794	-3.6622	4.66229	4.18946e-06	2.37542e-05	3.58563	CDSN	significant
EPS8L1	1.92996	5.58568	4.66185	4.19803e-06	2.37903e-05	3.58369	EPS8L1	significant
KBTBD8	-1.57131	-1.25333	-4.66064	4.22144e-06	2.39104e-05	3.57839	KBTBD8	significant
CAV1	-2.04109	5.21498	-4.6602	4.23005e-06	2.39466e-05	3.57645	CAV1	significant
SLC25A12	-0.904897	3.01904	-4.65964	4.24106e-06	2.39875e-05	3.57397	SLC25A12	NS
ZER1	-0.607958	4.0295	-4.65961	4.24172e-06	2.39875e-05	3.57382	ZER1	NS
WBP4	-0.661327	2.54503	-4.65916	4.25056e-06	2.40249e-05	3.57184	WBP4	NS
WDR53	0.684727	3.54499	4.65767	4.27978e-06	2.41769e-05	3.56532	WDR53	NS
STARD3	0.67187	5.49985	4.65757	4.28193e-06	2.41769e-05	3.56484	STARD3	NS
NT5DC2	1.04761	6.18808	4.65595	4.31406e-06	2.43455e-05	3.55772	NT5DC2	NS
C12orf65	0.612496	3.6218	4.6544	4.34505e-06	2.45077e-05	3.5509	C12orf65	NS
COL6A2	-2.08772	6.75419	-4.65334	4.36629e-06	2.46146e-05	3.54626	COL6A2	significant
C9orf116	1.33319	2.73606	4.65004	4.43325e-06	2.4979e-05	3.53177	C9orf116	NS
TRIM27	0.608414	5.08794	4.64969	4.44042e-06	2.50064e-05	3.53023	TRIM27	NS
CHRNA5	1.26206	2.40837	4.64824	4.47038e-06	2.51619e-05	3.52383	CHRNA5	NS
POU6F1	-1.11358	0.911771	-4.64807	4.47386e-06	2.51684e-05	3.52309	POU6F1	NS
NME6	0.648999	4.03686	4.64793	4.47659e-06	2.51706e-05	3.52251	NME6	NS
MFAP5	-4.18555	0.685986	-4.64739	4.48792e-06	2.52211e-05	3.5201	MFAP5	significant
CHD8	0.509315	4.94323	4.64687	4.49855e-06	2.52677e-05	3.51785	CHD8	NS
NGFR	-2.7249	-0.149316	-4.64526	4.53214e-06	2.54432e-05	3.51077	NGFR	significant
UNC93B1	1.00022	5.351	4.64493	4.53908e-06	2.54689e-05	3.50931	UNC93B1	NS
CYP2U1	-1.26957	0.275568	-4.64451	4.54773e-06	2.55042e-05	3.5075	CYP2U1	NS
PRPF31	0.553407	5.81006	4.64227	4.59503e-06	2.57491e-05	3.49765	PRPF31	NS
RIPK2	0.85805	4.01036	4.64222	4.59618e-06	2.57491e-05	3.49741	RIPK2	NS
C3	-2.48398	6.94522	-4.6406	4.63042e-06	2.59275e-05	3.49034	C3	significant
TMSB10	1.01952	11.8724	4.64035	4.63582e-06	2.59443e-05	3.48923	TMSB10	NS
DNAH17	1.28967	-0.297848	4.64012	4.64071e-06	2.59582e-05	3.48823	DNAH17	NS
PRPF19	0.565019	6.55527	4.63958	4.65225e-06	2.60092e-05	3.48586	PRPF19	NS
RBM34	0.464181	5.90746	4.63898	4.66522e-06	2.60682e-05	3.48321	RBM34	NS
LIPG	2.40945	2.12719	4.63768	4.6933e-06	2.62115e-05	3.4775	LIPG	significant
ETF1	-0.77371	5.04172	-4.63562	4.73786e-06	2.64467e-05	3.4685	ETF1	NS
PTX3	-2.96288	-0.728977	-4.6329	4.79766e-06	2.67667e-05	3.45657	PTX3	significant
MTHFR	-0.839805	1.80354	-4.63254	4.80544e-06	2.67962e-05	3.45502	MTHFR	NS
SCO2	0.845328	5.26577	4.63223	4.81243e-06	2.68214e-05	3.45364	SCO2	NS
GAK	0.602675	5.8529	4.63182	4.82152e-06	2.68581e-05	3.45184	GAK	NS
EID3	-1.59945	-0.603714	-4.6314	4.83074e-06	2.68956e-05	3.45003	EID3	significant
PPP1CB	-0.842815	6.21972	-4.6306	4.84853e-06	2.69807e-05	3.44653	PPP1CB	NS
MAD2L2	1.00691	5.34307	4.62843	4.89717e-06	2.72374e-05	3.43703	MAD2L2	NS
MORC2	0.6155	4.9099	4.62715	4.926e-06	2.73836e-05	3.43144	MORC2	NS
SMARCD3	-1.15942	3.28795	-4.62694	4.93089e-06	2.73967e-05	3.43049	SMARCD3	NS
TRPS1	-2.18249	-0.548795	-4.62572	4.95848e-06	2.75358e-05	3.42518	TRPS1	significant
MT1M	-2.87818	0.358035	-4.62437	4.98951e-06	2.76938e-05	3.41925	MT1M	significant
PPIH	0.70113	5.63239	4.62155	5.05452e-06	2.80402e-05	3.40693	PPIH	NS
DUSP9	3.22353	0.180127	4.62082	5.07149e-06	2.81199e-05	3.40374	DUSP9	significant
AGTRAP	0.921851	5.96241	4.61828	5.13077e-06	2.8434e-05	3.39268	AGTRAP	NS
PCDHB15	-1.60892	-0.718627	-4.61707	5.15937e-06	2.85778e-05	3.38739	PCDHB15	significant
SMG7	0.647424	4.25891	4.61536	5.20011e-06	2.87887e-05	3.3799	SMG7	NS
KLHDC7B	3.3802	2.83485	4.61506	5.2071e-06	2.88126e-05	3.37862	KLHDC7B	significant
BUB3	0.657874	5.8282	4.61351	5.24437e-06	2.9004e-05	3.37184	BUB3	NS
RBM19	0.611896	3.70723	4.61286	5.25991e-06	2.9075e-05	3.36902	RBM19	NS
GNAQ	-0.909102	3.46933	-4.61133	5.29697e-06	2.92649e-05	3.36234	GNAQ	NS
MKS1	0.651716	3.48312	4.6101	5.32691e-06	2.94153e-05	3.35698	MKS1	NS
LRRN3	-2.00905	-2.9455	-4.60955	5.34026e-06	2.94739e-05	3.3546	LRRN3	significant
TIMM8A	0.75967	2.68641	4.60912	5.3509e-06	2.95175e-05	3.3527	TIMM8A	NS
RABGAP1	-0.798669	3.64439	-4.60766	5.38679e-06	2.97003e-05	3.34634	RABGAP1	NS
TFAP2C	1.65143	2.94035	4.60647	5.41617e-06	2.9847e-05	3.34117	TFAP2C	significant
B3GNTL1	0.811264	2.6831	4.60571	5.43497e-06	2.99353e-05	3.33787	B3GNTL1	NS
ADAMTSL1	-2.12309	-1.20247	-4.60522	5.44736e-06	2.99744e-05	3.3357	ADAMTSL1	significant
MTMR14	0.607366	4.77575	4.60521	5.44762e-06	2.99744e-05	3.33566	MTMR14	NS
BAG1	-0.900517	6.17214	-4.60476	5.45871e-06	3.00201e-05	3.33372	BAG1	NS
FABP4	-3.81338	3.80252	-4.60396	5.47871e-06	3.01147e-05	3.33024	FABP4	significant
HSD17B1	1.84136	2.45956	4.60293	5.50457e-06	3.02415e-05	3.32576	HSD17B1	significant
CLYBL	-1.11573	2.02034	-4.60205	5.52685e-06	3.03484e-05	3.32192	CLYBL	NS
ZMYND11	-0.867744	4.38789	-4.60141	5.54296e-06	3.04114e-05	3.31915	ZMYND11	NS
CDC34	0.645921	6.01679	4.60138	5.54395e-06	3.04114e-05	3.31898	CDC34	NS
HPS3	0.729186	3.88243	4.60086	5.55708e-06	3.04679e-05	3.31673	HPS3	NS
LAGE3	0.861437	5.58124	4.59836	5.62081e-06	3.08017e-05	3.30588	LAGE3	NS
RECQL5	0.839424	4.94556	4.59811	5.62735e-06	3.08219e-05	3.30477	RECQL5	NS
ERC1	-1.07695	2.39765	-4.59633	5.6732e-06	3.10572e-05	3.29705	ERC1	NS
ARHGEF6	-1.30991	1.65001	-4.59459	5.71867e-06	3.12903e-05	3.28946	ARHGEF6	NS
SRD5A1	1.35306	2.69631	4.59303	5.7595e-06	3.14977e-05	3.28269	SRD5A1	NS
ZMAT1	-1.94239	-0.392209	-4.59253	5.77277e-06	3.15543e-05	3.2805	ZMAT1	significant
ZBTB3	0.802914	1.63912	4.59105	5.81174e-06	3.17512e-05	3.2741	ZBTB3	NS
TM9SF4	0.702032	5.17452	4.59027	5.8325e-06	3.18485e-05	3.27071	TM9SF4	NS
IRAK3	-1.56361	-0.553206	-4.58976	5.84616e-06	3.1907e-05	3.26849	IRAK3	significant
SUV39H1	0.885551	2.63948	4.58904	5.86545e-06	3.19961e-05	3.26535	SUV39H1	NS
3	-2.03948	-2.04218	-4.58891	5.86877e-06	3.1998e-05	3.26482	3	significant
MRPL55	0.539088	6.34428	4.58809	5.89084e-06	3.21021e-05	3.26124	MRPL55	NS
PITPNM2	-1.07375	1.15374	-4.58744	5.9084e-06	3.21816e-05	3.25841	PITPNM2	NS
PPM1G	0.633785	6.42061	4.58259	6.0404e-06	3.28839e-05	3.2374	PPM1G	NS
ZXDB	-0.901729	1.17933	-4.58043	6.10013e-06	3.31923e-05	3.22804	ZXDB	NS
GSTO2	1.48844	3.98611	4.57755	6.18085e-06	3.36146e-05	3.21554	GSTO2	NS
SLC43A1	-1.41712	1.43081	-4.57564	6.2348e-06	3.389e-05	3.20727	SLC43A1	NS
PLA2G4C	-1.53167	1.49029	-4.57554	6.23776e-06	3.389e-05	3.20682	PLA2G4C	significant
CCDC86	0.778654	4.93003	4.57469	6.26196e-06	3.40043e-05	3.20314	CCDC86	NS
MAST1	1.94609	-0.150378	4.57338	6.29933e-06	3.419e-05	3.19748	MAST1	significant
SNX5	0.610421	6.26089	4.5717	6.34749e-06	3.44341e-05	3.19024	SNX5	NS
SSR3	0.667628	6.44508	4.57064	6.37821e-06	3.45834e-05	3.18565	SSR3	NS
SRPK3	-1.74494	-0.487227	-4.56989	6.40001e-06	3.46841e-05	3.1824	SRPK3	significant
MAPKBP1	-0.887791	2.14969	-4.56896	6.42721e-06	3.48141e-05	3.17837	MAPKBP1	NS
SETDB1	0.637298	4.35917	4.56724	6.47762e-06	3.50595e-05	3.17094	SETDB1	NS
NUP37	0.738222	4.80742	4.56719	6.47902e-06	3.50595e-05	3.17074	NUP37	NS
COX17	0.625636	6.31415	4.56685	6.48917e-06	3.50968e-05	3.16925	COX17	NS
MPL	-2.52099	-6.21855	-4.56591	6.51682e-06	3.52287e-05	3.16521	MPL	significant
PPFIA4	1.84034	-0.908391	4.56552	6.52837e-06	3.52735e-05	3.16352	PPFIA4	significant
RGMA	-2.7411	-0.448937	-4.5629	6.60667e-06	3.56787e-05	3.15219	RGMA	significant
[truncated: 8,792 more rows]

## Sheet: High- and low EPHB6 DEGs
DEGs of High- and low EPHB6 group
	logFC	AveExpr	t	P.Value	adj.P.Val	B	ID	regulation
EPHB6	3.50016	4.54179	25.5578	1.15757e-86	1.24902e-82	183.709	EPHB6	significant
HSD17B2	2.75763	3.39112	10.3817	1.47278e-22	7.94563e-19	40.4175	HSD17B2	significant
PTPRR	2.54612	0.807742	10.2099	6.07159e-22	2.18375e-18	39.0377	PTPRR	significant
BTBD16	3.458	1.30884	9.96403	4.50217e-21	1.21446e-17	37.0864	BTBD16	significant
SPOCD1	1.96458	2.6001	9.86905	9.68664e-21	2.09038e-17	36.3403	SPOCD1	significant
SSH3	1.10945	5.92113	9.82194	1.41427e-20	2.54333e-17	35.9719	SSH3	NS
TRPV6	2.64297	0.714712	9.74648	2.58714e-20	3.98789e-17	35.3839	TRPV6	significant
FSD1L	-1.55528	-1.53744	-9.70527	3.59354e-20	4.84679e-17	35.064	FSD1L	significant
GFPT2	-2.40776	0.604833	-9.65422	5.39261e-20	6.46514e-17	34.6689	GFPT2	significant
DGKA	0.869798	5.76055	9.61958	7.0974e-20	7.65809e-17	34.4015	DGKA	NS
SYTL1	1.18225	5.93996	9.5036	1.7727e-19	1.73885e-16	33.5106	SYTL1	NS
ALDH1L2	-1.89992	-1.06461	-9.46378	2.42342e-19	2.17906e-16	33.2063	ALDH1L2	significant
SLFN11	-1.55959	1.69584	-9.32967	6.90535e-19	5.51815e-16	32.1875	SLFN11	significant
CLIC4	-1.25926	4.556	-9.32501	7.15978e-19	5.51815e-16	32.1523	CLIC4	NS
SGTB	-0.977789	0.0496904	-9.25765	1.207e-18	8.68237e-16	31.6442	SGTB	NS
SLC30A4	-1.23467	-0.2738	-9.20767	1.7755e-18	1.19735e-15	31.2687	SLC30A4	NS
SLC44A3	1.21829	4.18514	9.06299	5.38603e-18	3.41854e-15	30.1894	SLC44A3	NS
NADSYN1	0.76577	5.80062	9.03028	6.91136e-18	4.14298e-15	29.9469	NADSYN1	NS
AP1G2	0.751324	6.58726	8.98992	9.39342e-18	5.33448e-15	29.6486	AP1G2	NS
PLCD3	1.23383	5.20063	8.97878	1.02222e-17	5.51489e-15	29.5663	PLCD3	NS
ANXA10	4.47166	-0.675931	8.8564	2.57591e-17	1.32352e-14	28.6678	ANXA10	significant
TNFAIP8L3	-1.62254	-0.150968	-8.82907	3.16287e-17	1.55124e-14	28.4683	TNFAIP8L3	significant
GNB4	-1.28222	1.54316	-8.80967	3.65785e-17	1.71601e-14	28.3269	GNB4	NS
DHRS2	3.14231	6.658	8.76155	5.2425e-17	2.35694e-14	27.9771	DHRS2	significant
LRP5	0.732388	5.32397	8.75244	5.61112e-17	2.42176e-14	27.9111	LRP5	NS
SAMD10	0.890287	3.01872	8.69085	8.8747e-17	3.64264e-14	27.4655	SAMD10	NS
TBX6	1.26774	1.89864	8.68725	9.11503e-17	3.64264e-14	27.4396	TBX6	NS
FKBP5	-1.35426	3.17935	-8.65685	1.14193e-16	4.40052e-14	27.2206	FKBP5	NS
PLEKHH3	0.685948	5.06719	8.58525	1.93792e-16	7.21039e-14	26.7067	PLEKHH3	NS
KRT7	2.20387	9.61349	8.57849	2.0368e-16	7.3257e-14	26.6584	KRT7	significant
MYO5A	-1.13894	1.7003	-8.56188	2.30152e-16	8.01078e-14	26.5396	MYO5A	NS
TNFAIP6	-1.98603	0.830229	-8.5475	2.5579e-16	8.6249e-14	26.437	TNFAIP6	significant
S100A6	1.0304	11.9595	8.52703	2.97248e-16	9.4932e-14	26.2911	S100A6	NS
BVES	-1.5989	-1.19302	-8.52617	2.99137e-16	9.4932e-14	26.285	BVES	significant
CAPS	1.66397	6.2763	8.38896	8.13524e-16	2.50798e-13	25.3133	CAPS	significant
ATOH8	1.80758	1.27666	8.36102	9.96034e-16	2.98533e-13	25.1168	ATOH8	significant
STK32A	2.22669	-0.717189	8.33673	1.18721e-15	3.34687e-13	24.9463	STK32A	significant
OSBPL6	-1.93817	-2.44871	-8.33672	1.18729e-15	3.34687e-13	24.9462	OSBPL6	significant
SERPINB9	-1.28789	1.91781	-8.33412	1.20971e-15	3.34687e-13	24.928	SERPINB9	NS
SHOX2	-2.01248	-1.88998	-8.27777	1.8154e-15	4.89703e-13	24.534	SHOX2	significant
SNX14	0.446773	5.66949	8.27175	1.89564e-15	4.98878e-13	24.492	SNX14	NS
GATA3	1.73959	5.62578	8.24621	2.27685e-15	5.77331e-13	24.3141	GATA3	significant
TMEM51	0.719822	4.86167	8.24475	2.30076e-15	5.77331e-13	24.3039	TMEM51	NS
KATNAL1	-1.30702	-0.0332932	-8.22117	2.72385e-15	6.40294e-13	24.1401	KATNAL1	NS
WNT7B	1.30337	3.85205	8.22116	2.72405e-15	6.40294e-13	24.14	WNT7B	NS
UBE2E2	-1.31595	3.20673	-8.21859	2.77466e-15	6.40294e-13	24.1222	UBE2E2	NS
SLITRK6	2.43983	2.33777	8.21786	2.78905e-15	6.40294e-13	24.1171	SLITRK6	significant
MTHFD2	-0.917983	5.00152	-8.19733	3.2298e-15	7.26031e-13	23.9747	MTHFD2	NS
SMAD6	1.21468	1.80349	8.17148	3.88328e-15	8.55115e-13	23.7959	SMAD6	NS
PSCA	3.08744	7.69	8.10804	6.09409e-15	1.29359e-12	23.3586	PSCA	significant
TMC4	1.22878	5.48364	8.10757	6.11427e-15	1.29359e-12	23.3554	TMC4	NS
MPP1	-1.16027	2.46418	-8.10409	6.26715e-15	1.30043e-12	23.3314	MPP1	NS
ITGA4	-1.30486	-0.161987	-8.09406	6.72802e-15	1.36972e-12	23.2626	ITGA4	NS
VSIG2	2.66641	4.87529	8.08314	7.26852e-15	1.45236e-12	23.1876	VSIG2	significant
PCSK5	-1.31534	-0.658916	-8.07471	7.7147e-15	1.51348e-12	23.1298	PCSK5	NS
CD38	-1.80309	-0.104251	-8.06842	8.06483e-15	1.55392e-12	23.0867	CD38	significant
DPP4	-1.75407	-0.160884	-8.04238	9.69093e-15	1.83448e-12	22.9085	DPP4	significant
PRRX1	-1.7742	1.71715	-8.01653	1.1624e-14	2.16246e-12	22.7321	PRRX1	significant
SPHK1	-1.49507	3.41458	-7.99489	1.35306e-14	2.4745e-12	22.5848	SPHK1	NS
OGFRL1	-1.17378	0.779153	-7.98809	1.41921e-14	2.55221e-12	22.5385	OGFRL1	NS
ADPRH	-0.866133	1.44003	-7.97345	1.57245e-14	2.78142e-12	22.439	ADPRH	NS
SHH	3.3326	-1.61344	7.96155	1.70907e-14	2.96189e-12	22.3582	SHH	significant
GKN1	3.36758	-5.32478	7.95986	1.72937e-14	2.96189e-12	22.3467	GKN1	significant
DNAJB5	-1.08627	1.8335	-7.94369	1.93633e-14	3.23506e-12	22.2371	DNAJB5	NS
PNMA1	-0.922774	3.35361	-7.94276	1.94883e-14	3.23506e-12	22.2309	PNMA1	NS
P2RX7	-1.27125	-1.39651	-7.93217	2.09845e-14	3.43064e-12	22.1591	P2RX7	NS
1	-1.92427	-2.61262	-7.92975	2.1341e-14	3.43685e-12	22.1428	1	significant
P2RY6	-1.52062	1.76332	-7.92101	2.26815e-14	3.59902e-12	22.0837	P2RY6	significant
SLC7A7	-1.2538	2.06797	-7.84805	3.76517e-14	5.8445e-12	21.5923	SLC7A7	NS
PPARG	1.61017	5.41434	7.84601	3.81873e-14	5.8445e-12	21.5786	PPARG	significant
ICAM1	-1.36908	4.11212	-7.84499	3.84578e-14	5.8445e-12	21.5717	ICAM1	NS
LOX	-1.3633	1.70765	-7.84071	3.96158e-14	5.93687e-12	21.543	LOX	NS
TPP1	-0.630638	5.3426	-7.82307	4.47546e-14	6.61509e-12	21.4247	TPP1	NS
CDV3	-0.557402	5.57437	-7.81631	4.68938e-14	6.83763e-12	21.3794	CDV3	NS
S100P	2.10633	9.40863	7.81273	4.80667e-14	6.91492e-12	21.3555	S100P	significant
PIK3AP1	-1.35858	0.364003	-7.81081	4.87056e-14	6.91492e-12	21.3427	PIK3AP1	NS
TFF1	3.79019	0.056302	7.79533	5.41958e-14	7.59445e-12	21.2392	TFF1	significant
ST3GAL6	-1.08625	0.22341	-7.78416	5.85281e-14	8.09639e-12	21.1646	ST3GAL6	NS
TMEM134	0.520882	6.74957	7.77813	6.10088e-14	8.33272e-12	21.1244	TMEM134	NS
LYZ	-1.71415	5.01221	-7.77492	6.23688e-14	8.412e-12	21.103	LYZ	significant
TMPRSS4	2.30467	5.02972	7.76512	6.67158e-14	8.88721e-12	21.0377	TMPRSS4	significant
WIPF1	-1.01086	2.98058	-7.7601	6.90573e-14	9.08694e-12	21.0043	WIPF1	NS
NCF2	-1.3622	1.98177	-7.75589	7.10861e-14	9.24119e-12	20.9762	NCF2	NS
PMP22	-1.20324	4.35449	-7.74589	7.6133e-14	9.77947e-12	20.9097	PMP22	NS
EID3	-1.06937	-0.67505	-7.73845	8.01194e-14	1.01705e-11	20.8602	EID3	NS
GNG2	-1.0691	1.18928	-7.72888	8.55493e-14	1.07334e-11	20.7967	GNG2	NS
CCL7	-2.73618	-3.21299	-7.71609	9.33751e-14	1.15807e-11	20.7119	CCL7	significant
TMC7	1.21278	1.7076	7.7022	1.02681e-13	1.24493e-11	20.6198	TMC7	NS
TBX3	1.66156	4.38112	7.70219	1.02686e-13	1.24493e-11	20.6197	TBX3	significant
GLIPR1	-1.23514	2.49602	-7.70017	1.0411e-13	1.24817e-11	20.6064	GLIPR1	NS
ADAMTS2	-1.47555	1.81689	-7.69024	1.11415e-13	1.32106e-11	20.5407	ADAMTS2	NS
IQGAP2	-1.04421	0.842627	-7.67504	1.23583e-13	1.44942e-11	20.4402	IQGAP2	NS
MN1	-1.38163	-1.33175	-7.67136	1.26728e-13	1.47031e-11	20.4159	MN1	NS
NRP2	-1.28246	2.32163	-7.66824	1.29443e-13	1.48584e-11	20.3953	NRP2	NS
FOXH1	1.79714	-1.06915	7.66443	1.32852e-13	1.4974e-11	20.3702	FOXH1	significant
HS3ST3A1	-2.53021	-2.59027	-7.66236	1.34735e-13	1.4974e-11	20.3565	HS3ST3A1	significant
F2R	-0.961276	2.59587	-7.66014	1.36784e-13	1.4974e-11	20.3419	F2R	NS
NT5DC3	-0.814037	0.489128	-7.65968	1.37212e-13	1.4974e-11	20.3389	NT5DC3	NS
EPB41L3	-1.27217	1.64192	-7.65949	1.37389e-13	1.4974e-11	20.3376	EPB41L3	NS
ANK2	-1.74283	-1.164	-7.64886	1.47691e-13	1.59358e-11	20.2676	ANK2	significant
CXorf21	-1.59673	-1.88898	-7.64416	1.5249e-13	1.62908e-11	20.2366	CXorf21	significant
TLR6	-1.25998	-1.67545	-7.63423	1.63134e-13	1.7257e-11	20.1712	TLR6	NS
CREB5	-1.38249	-0.598709	-7.63026	1.67586e-13	1.75559e-11	20.1451	CREB5	NS
CORO1C	-0.754684	4.76829	-7.62219	1.77011e-13	1.83649e-11	20.0921	CORO1C	NS
MMD	-1.03883	2.67986	-7.61136	1.90495e-13	1.95757e-11	20.021	MMD	NS
PECR	-0.854217	1.77211	-7.59659	2.10534e-13	2.14307e-11	19.9241	PECR	NS
AGTPBP1	-0.622657	1.52523	-7.59152	2.17871e-13	2.19704e-11	19.8909	AGTPBP1	NS
FAAH	0.916633	4.05959	7.58911	2.21455e-13	2.2125e-11	19.8751	FAAH	NS
PNKP	0.43712	5.36774	7.58431	2.28759e-13	2.26451e-11	19.8437	PNKP	NS
AKT3	-1.13315	1.44198	-7.57728	2.39873e-13	2.35294e-11	19.7977	AKT3	NS
ITGAM	-1.32403	0.422621	-7.5552	2.78412e-13	2.70636e-11	19.6534	ITGAM	NS
TLR8	-1.8676	-2.6914	-7.55333	2.81932e-13	2.71611e-11	19.6412	TLR8	significant
DENND1A	-0.692715	3.3416	-7.55028	2.87786e-13	2.74797e-11	19.6213	DENND1A	NS
NFIL3	-0.78849	3.79233	-7.53901	3.10473e-13	2.9386e-11	19.5478	NFIL3	NS
TRPS1	-1.42415	-0.646136	-7.52655	3.37594e-13	3.16752e-11	19.4667	TRPS1	NS
HMOX1	-1.12277	4.64259	-7.52175	3.48676e-13	3.24329e-11	19.4354	HMOX1	NS
CFL2	-0.915314	2.87804	-7.51431	3.66517e-13	3.35653e-11	19.3871	CFL2	NS
ZNF692	0.588359	5.02716	7.51409	3.67072e-13	3.35653e-11	19.3857	ZNF692	NS
ABL2	-0.601924	1.45316	-7.48899	4.3434e-13	3.93826e-11	19.2227	ABL2	NS
CTHRC1	-1.59598	4.50157	-7.48309	4.51832e-13	4.06272e-11	19.1845	CTHRC1	significant
TNC	-1.709	3.28058	-7.48121	4.57547e-13	4.07349e-11	19.1723	TNC	significant
UNC5A	-1.80981	-4.55247	-7.48022	4.6058e-13	4.07349e-11	19.1659	UNC5A	significant
ISYNA1	1.04515	6.03038	7.4641	5.12989e-13	4.50013e-11	19.0616	ISYNA1	NS
PLSCR4	-1.1177	1.02931	-7.45615	5.40977e-13	4.70737e-11	19.0101	PLSCR4	NS
RBMS3	-1.18404	-0.711561	-7.45203	5.56028e-13	4.79963e-11	18.9836	RBMS3	NS
GPC6	-1.69302	-0.511462	-7.44743	5.73361e-13	4.90997e-11	18.9538	GPC6	significant
FAM20A	-1.47331	1.94607	-7.44179	5.95345e-13	5.05809e-11	18.9174	FAM20A	NS
PLA2G2F	2.90421	2.49546	7.43992	6.02815e-13	5.08154e-11	18.9053	PLA2G2F	significant
SPINK4	3.75551	-2.37479	7.43471	6.24079e-13	5.22001e-11	18.8718	SPINK4	significant
GOLT1A	1.99759	3.09819	7.4327	6.32511e-13	5.24984e-11	18.8588	GOLT1A	significant
HDAC9	-1.38633	-0.367119	-7.42977	6.44944e-13	5.31217e-11	18.8399	HDAC9	NS
ITGAX	-1.1907	1.35028	-7.4239	6.7066e-13	5.48214e-11	18.8021	ITGAX	NS
TCP11L1	-0.812329	1.6949	-7.41798	6.97573e-13	5.65926e-11	18.764	TCP11L1	NS
BIN1	-1.17608	3.26981	-7.41678	7.03178e-13	5.66215e-11	18.7562	BIN1	NS
SLC39A14	-0.89552	2.86998	-7.41547	7.0935e-13	5.66955e-11	18.7478	SLC39A14	NS
MCOLN3	-1.81451	-1.44442	-7.403	7.70588e-13	6.11371e-11	18.6676	MCOLN3	significant
SOD2	-0.940094	6.57702	-7.4001	7.8558e-13	6.18591e-11	18.649	SOD2	NS
POPDC3	-2.52831	-1.09037	-7.39903	7.91155e-13	6.18591e-11	18.6421	POPDC3	significant
WWTR1	-0.803567	3.5376	-7.39562	8.09286e-13	6.28216e-11	18.6202	WWTR1	NS
RFK	-0.625864	2.76557	-7.39015	8.39175e-13	6.46764e-11	18.5851	RFK	NS
TRIM36	-1.34713	-2.31299	-7.37658	9.18145e-13	7.02609e-11	18.498	TRIM36	NS
ARL4C	-0.957736	3.61989	-7.36688	9.79061e-13	7.43949e-11	18.4359	ARL4C	NS
CALD1	-1.09263	5.1773	-7.36511	9.90538e-13	7.46718e-11	18.4246	CALD1	NS
C5AR1	-1.20315	1.64493	-7.3642	9.96546e-13	7.46718e-11	18.4187	C5AR1	NS
PLEKHH1	1.04088	2.41215	7.36158	1.01394e-12	7.54512e-11	18.402	PLEKHH1	NS
BCL2A1	-1.62688	1.30393	-7.3569	1.04582e-12	7.72902e-11	18.372	BCL2A1	significant
POSTN	-2.11284	4.59758	-7.35452	1.06238e-12	7.79798e-11	18.3568	POSTN	significant
CD80	-1.67501	-1.85318	-7.33785	1.18602e-12	8.58957e-11	18.2503	CD80	significant
TNFAIP2	1.07022	8.19921	7.33783	1.18614e-12	8.58957e-11	18.2502	TNFAIP2	NS
HERC5	-1.2535	1.51211	-7.3326	1.22782e-12	8.83211e-11	18.2168	HERC5	NS
LAMA5	0.73023	6.61625	7.3198	1.33584e-12	9.54552e-11	18.1352	LAMA5	NS
ALDH1L1	1.92611	2.48886	7.31547	1.37448e-12	9.73455e-11	18.1076	ALDH1L1	significant
STX2	-0.981983	1.16236	-7.31482	1.38034e-12	9.73455e-11	18.1034	STX2	NS
PLA2G7	-1.12685	1.57994	-7.30612	1.4617e-12	1.00569e-10	18.048	PLA2G7	NS
ABCC3	1.26515	3.99793	7.30603	1.46257e-12	1.00569e-10	18.0474	ABCC3	NS
GPR68	-1.24965	1.48342	-7.30586	1.46418e-12	1.00569e-10	18.0464	GPR68	NS
DIAPH3	-0.94411	1.10036	-7.30561	1.46655e-12	1.00569e-10	18.0448	DIAPH3	NS
LIFR	-1.23356	-0.0882942	-7.30498	1.47264e-12	1.00569e-10	18.0408	LIFR	NS
ARHGEF10L	0.689679	4.32017	7.2973	1.54895e-12	1.05115e-10	17.9919	ARHGEF10L	NS
CAMK2N1	1.23985	5.51977	7.27677	1.77233e-12	1.19522e-10	17.8616	CAMK2N1	NS
LRRC25	-1.29645	0.3565	-7.26895	1.86554e-12	1.24548e-10	17.812	LRRC25	NS
RAB31	-0.991021	4.14974	-7.26859	1.86996e-12	1.24548e-10	17.8097	RAB31	NS
FBXO10	-0.676357	0.87342	-7.24913	2.12388e-12	1.40593e-10	17.6865	FBXO10	NS
RECK	-0.970997	0.457004	-7.24146	2.23316e-12	1.46925e-10	17.638	RECK	NS
MMP9	-1.86853	2.91489	-7.23646	2.3073e-12	1.50884e-10	17.6064	MMP9	significant
SLC19A3	-1.69255	-2.83531	-7.23076	2.39468e-12	1.54871e-10	17.5704	SLC19A3	significant
BACH2	-1.49274	-2.74838	-7.23061	2.39698e-12	1.54871e-10	17.5695	BACH2	NS
TRPT1	0.426205	5.47703	7.22748	2.4465e-12	1.56736e-10	17.5497	TRPT1	NS
PRR15	1.72759	3.06462	7.22625	2.46629e-12	1.56736e-10	17.5419	PRR15	significant
TGFB3	-1.13534	2.63678	-7.22605	2.46943e-12	1.56736e-10	17.5407	TGFB3	NS
PLEK	-1.37359	1.41918	-7.22484	2.48904e-12	1.56995e-10	17.533	PLEK	NS
ENAH	-0.927818	4.44762	-7.224	2.50262e-12	1.56995e-10	17.5278	ENAH	NS
CD53	-1.27519	3.53112	-7.2222	2.53216e-12	1.57784e-10	17.5164	CD53	NS
RBM18	-0.522577	3.07377	-7.22146	2.54443e-12	1.57784e-10	17.5118	RBM18	NS
ANXA5	-0.84978	6.84932	-7.21571	2.64162e-12	1.62875e-10	17.4755	ANXA5	NS
EPSTI1	-1.34298	3.24678	-7.21337	2.68224e-12	1.6444e-10	17.4607	EPSTI1	NS
CAMK2A	-1.88931	-4.65609	-7.19868	2.95134e-12	1.7964e-10	17.3683	CAMK2A	significant
GPRC5C	1.30919	5.36801	7.19799	2.96468e-12	1.7964e-10	17.3639	GPRC5C	NS
BMP2K	-0.664793	2.38025	-7.19719	2.98012e-12	1.7964e-10	17.3589	BMP2K	NS
CYP26B1	-1.47447	-0.627413	-7.19481	3.02663e-12	1.8143e-10	17.3439	CYP26B1	NS
LILRB4	-1.59527	1.80158	-7.19391	3.04442e-12	1.81451e-10	17.3382	LILRB4	significant
AQP9	-1.7554	-0.795765	-7.19309	3.06061e-12	1.81451e-10	17.3331	AQP9	significant
NLN	-0.824147	2.45002	-7.1909	3.10456e-12	1.8305e-10	17.3193	NLN	NS
KLHL4	-1.85892	-4.53285	-7.18876	3.14803e-12	1.84604e-10	17.3059	KLHL4	significant
ARRB2	-0.654443	4.55563	-7.17885	3.35733e-12	1.95814e-10	17.2436	ARRB2	NS
C3AR1	-1.40069	1.19839	-7.17427	3.45853e-12	2.00632e-10	17.2149	C3AR1	NS
DIXDC1	-0.970865	0.561159	-7.17296	3.48804e-12	2.00945e-10	17.2067	DIXDC1	NS
CYBB	-1.41257	1.7015	-7.17238	3.50118e-12	2.00945e-10	17.203	CYBB	NS
IL10	-1.62543	-1.62398	-7.16938	3.56995e-12	2.03808e-10	17.1842	IL10	significant
IRF8	-1.36625	0.787521	-7.15694	3.86983e-12	2.19765e-10	17.1062	IRF8	NS
SEMA3F	0.789178	5.5222	7.15352	3.95648e-12	2.2351e-10	17.0848	SEMA3F	NS
VIM	-0.996174	7.73014	-7.15031	4.03939e-12	2.27006e-10	17.0648	VIM	NS
SLC1A4	-0.857856	2.49908	-7.14336	4.22533e-12	2.36224e-10	17.0212	SLC1A4	NS
COL5A3	-1.13086	1.69795	-7.13909	4.3435e-12	2.41579e-10	16.9946	COL5A3	NS
MSR1	-1.26322	1.72411	-7.13537	4.44918e-12	2.46188e-10	16.9713	MSR1	NS
ROR2	-1.71957	0.534772	-7.13389	4.49211e-12	2.47295e-10	16.962	ROR2	significant
MFAP5	-2.59703	0.499307	-7.13186	4.55137e-12	2.49286e-10	16.9494	MFAP5	significant
MSN	-1.06832	5.57365	-7.12695	4.69798e-12	2.55073e-10	16.9187	MSN	NS
RASGRP1	-1.2681	-0.810392	-7.12674	4.70432e-12	2.55073e-10	16.9174	RASGRP1	NS
CXCL5	-2.55385	-1.51404	-7.12098	4.88252e-12	2.6276e-10	16.8815	CXCL5	significant
MZF1	0.554567	3.27969	7.12059	4.89479e-12	2.6276e-10	16.879	MZF1	NS
KLHL5	-0.876798	2.85351	-7.11834	4.9664e-12	2.65284e-10	16.865	KLHL5	NS
MT2A	-1.46563	7.3275	-7.10936	5.26237e-12	2.79709e-10	16.809	MT2A	NS
NCKAP1L	-1.31319	1.10581	-7.10581	5.38402e-12	2.84772e-10	16.7869	NCKAP1L	NS
CYP4F12	2.31363	2.35117	7.10246	5.50147e-12	2.89565e-10	16.7661	CYP4F12	significant
FMO2	-2.06642	-3.0351	-7.10098	5.55408e-12	2.90389e-10	16.7569	FMO2	significant
FMNL3	-0.716932	2.04198	-7.10051	5.57095e-12	2.90389e-10	16.7539	FMNL3	NS
TXNRD1	-0.952681	4.21651	-7.09955	5.60559e-12	2.9079e-10	16.7479	TXNRD1	NS
MGST2	0.589362	6.76942	7.09531	5.76074e-12	2.97085e-10	16.7215	MGST2	NS
ARSJ	-1.41937	-1.08805	-7.09474	5.782e-12	2.97085e-10	16.718	ARSJ	NS
SH2B3	-0.765868	2.01685	-7.09389	5.81367e-12	2.97296e-10	16.7127	SH2B3	NS
LILRA5	-1.61242	-0.381314	-7.08929	5.98823e-12	3.04779e-10	16.6841	LILRA5	significant
CTSB	-0.828155	8.65412	-7.08488	6.16058e-12	3.12078e-10	16.6567	CTSB	NS
CD163	-1.50314	3.31289	-7.08244	6.25797e-12	3.15531e-10	16.6415	CD163	significant
LILRB2	-1.40011	0.92128	-7.07991	6.36025e-12	3.19196e-10	16.6258	LILRB2	NS
RNF128	1.71572	3.92697	7.0784	6.42235e-12	3.2082e-10	16.6164	RNF128	significant
CPM	-1.13045	1.84975	-7.07537	6.54872e-12	3.25626e-10	16.5976	CPM	NS
SFRP2	-3.01616	2.9266	-7.06881	6.83011e-12	3.38059e-10	16.5569	SFRP2	significant
ST3GAL5	1.14294	3.56765	7.06491	7.00338e-12	3.45052e-10	16.5327	ST3GAL5	NS
BCAS1	2.24072	2.66	7.06179	7.14473e-12	3.49834e-10	16.5134	BCAS1	significant
API5	-0.449785	4.74841	-7.06134	7.16527e-12	3.49834e-10	16.5106	API5	NS
SSR3	-0.417416	6.47485	-7.05365	7.52743e-12	3.6586e-10	16.463	SSR3	NS
C11orf58	-0.548155	6.25151	-7.04853	7.77862e-12	3.76374e-10	16.4313	C11orf58	NS
GCNT1	-1.37046	-0.0700776	-7.04451	7.98123e-12	3.84453e-10	16.4064	GCNT1	NS
ERC1	-0.650115	2.34962	-7.04211	8.10464e-12	3.88662e-10	16.3916	ERC1	NS
UGT1A1	2.78006	0.163573	7.0408	8.1728e-12	3.90197e-10	16.3835	UGT1A1	significant
ACTN1	-0.831518	6.3206	-7.03993	8.21876e-12	3.90663e-10	16.3781	ACTN1	NS
NSUN6	0.545404	2.82488	7.03439	8.51499e-12	4.02968e-10	16.3438	NSUN6	NS
SLC14A1	2.41825	2.75289	7.03196	8.64826e-12	4.07488e-10	16.3288	SLC14A1	significant
CDC25B	-0.867848	4.57345	-7.03109	8.69688e-12	4.07997e-10	16.3234	CDC25B	NS
FBP1	1.34064	5.17582	7.02947	8.78718e-12	4.10449e-10	16.3134	FBP1	NS
DOCK10	-1.16753	0.681414	-7.01655	9.54321e-12	4.43841e-10	16.2337	DOCK10	NS
ZNF446	0.435515	3.17165	7.01438	9.67593e-12	4.48083e-10	16.2203	ZNF446	NS
UAP1L1	-0.774471	1.90342	-7.01245	9.79567e-12	4.51689e-10	16.2084	UAP1L1	NS
DAB2	-1.00696	3.30801	-7.00931	9.99432e-12	4.58888e-10	16.189	DAB2	NS
CHKB	0.46517	5.25015	6.99449	1.09841e-11	5.01003e-10	16.0978	CHKB	NS
FBN1	-1.27137	2.7754	-6.99419	1.10044e-11	5.01003e-10	16.096	FBN1	NS
FPR1	-1.52994	0.57483	-6.99221	1.11442e-11	5.05234e-10	16.0838	FPR1	significant
MT1G	-1.50931	2.86402	-6.98126	1.19481e-11	5.39415e-10	16.0165	MT1G	significant
SLC28A3	-2.06025	-1.34009	-6.97909	1.21143e-11	5.44638e-10	16.0031	SLC28A3	significant
PDCD1LG2	-1.61194	-0.638861	-6.97017	1.28206e-11	5.73999e-10	15.9484	PDCD1LG2	significant
TNFAIP3	-1.02031	3.32342	-6.96804	1.29951e-11	5.79409e-10	15.9353	TNFAIP3	NS
CD14	-1.24858	4.50018	-6.96656	1.31181e-11	5.82489e-10	15.9262	CD14	NS
TDO2	-1.18111	1.15835	-6.96261	1.34511e-11	5.94827e-10	15.902	TDO2	NS
PRR16	-1.1103	0.147866	-6.9603	1.36496e-11	6.01138e-10	15.8879	PRR16	NS
EVI2A	-1.22833	1.19649	-6.95911	1.37528e-11	6.03221e-10	15.8806	EVI2A	NS
CKAP5	-0.601842	4.75445	-6.95794	1.38552e-11	6.05255e-10	15.8734	CKAP5	NS
HNMT	0.846071	4.79882	6.95569	1.40547e-11	6.10853e-10	15.8596	HNMT	NS
RCSD1	-1.01392	1.09137	-6.95522	1.40966e-11	6.10853e-10	15.8567	RCSD1	NS
MOGAT2	2.72058	-2.2308	6.95431	1.41782e-11	6.11931e-10	15.8511	MOGAT2	significant
SV2B	-1.98048	-4.52319	-6.94572	1.49713e-11	6.43588e-10	15.7986	SV2B	significant
TEX10	-0.448259	3.21519	-6.94086	1.54393e-11	6.61071e-10	15.7688	TEX10	NS
CYP1B1	-1.70064	0.402567	-6.93347	1.61775e-11	6.8994e-10	15.7237	CYP1B1	significant
ME1	-1.05468	1.94124	-6.92686	1.68688e-11	7.16593e-10	15.6833	ME1	NS
TRIM44	-0.621686	2.74907	-6.92526	1.70398e-11	7.21016e-10	15.6735	TRIM44	NS
LCP2	-1.02322	2.31234	-6.91633	1.80292e-11	7.57053e-10	15.619	LCP2	NS
MALT1	-0.661178	2.54937	-6.9163	1.80318e-11	7.57053e-10	15.6189	MALT1	NS
GAS1	-1.79872	0.621539	-6.90935	1.88405e-11	7.86788e-10	15.5765	GAS1	significant
TLR1	-1.20836	-0.111089	-6.90897	1.88858e-11	7.86788e-10	15.5742	TLR1	NS
KMO	-1.2312	-0.756114	-6.90834	1.89606e-11	7.86865e-10	15.5704	KMO	NS
RRAGD	-1.00028	1.88529	-6.90305	1.96041e-11	8.10454e-10	15.5381	RRAGD	NS
BMP3	2.75907	0.0618008	6.90125	1.98283e-11	8.16595e-10	15.5271	BMP3	significant
DOCK2	-1.17959	0.930225	-6.89824	2.02074e-11	8.29039e-10	15.5089	DOCK2	NS
DHRS3	0.86473	6.21578	6.89654	2.04254e-11	8.34809e-10	15.4985	DHRS3	NS
MARCO	-2.22542	-0.0523728	-6.89372	2.07911e-11	8.4655e-10	15.4814	MARCO	significant
FNBP1	-0.609995	3.20999	-6.8927	2.09253e-11	8.48813e-10	15.4751	FNBP1	NS
BNC1	-3.06836	-3.96802	-6.87693	2.31074e-11	9.33816e-10	15.3793	BNC1	significant
BACH1	-0.646414	2.97184	-6.87506	2.33815e-11	9.41366e-10	15.368	BACH1	NS
RORA	-0.897711	0.0579106	-6.87273	2.37258e-11	9.5168e-10	15.3538	RORA	NS
TMEM169	-1.31308	-2.91502	-6.87183	2.38604e-11	9.53531e-10	15.3484	TMEM169	NS
RAP2A	-0.568961	2.64978	-6.86264	2.52783e-11	1.00647e-09	15.2926	RAP2A	NS
EDNRA	-1.00404	0.923252	-6.85498	2.6522e-11	1.05068e-09	15.2462	EDNRA	NS
PLAGL1	-1.03624	1.94717	-6.85461	2.65833e-11	1.05068e-09	15.244	PLAGL1	NS
ANKRD13D	0.434256	5.61743	6.85333	2.67975e-11	1.05395e-09	15.2363	ANKRD13D	NS
SLC12A8	-0.932677	2.68781	-6.85292	2.68676e-11	1.05395e-09	15.2337	SLC12A8	NS
DNAJB4	-0.672022	2.54212	-6.85221	2.69876e-11	1.05395e-09	15.2294	DNAJB4	NS
HPS5	-0.577158	2.05497	-6.8518	2.70569e-11	1.05395e-09	15.227	HPS5	NS
SAV1	-0.500727	3.30858	-6.85103	2.71868e-11	1.0552e-09	15.2223	SAV1	NS
CTSE	2.68145	0.532834	6.8466	2.79531e-11	1.08105e-09	15.1955	CTSE	significant
SLC31A2	-0.867927	3.23086	-6.84326	2.85443e-11	1.09997e-09	15.1753	SLC31A2	NS
PKIA	1.20187	2.89404	6.83918	2.9283e-11	1.12327e-09	15.1506	PKIA	NS
MMP25	-0.931669	-0.18129	-6.83877	2.93571e-11	1.12327e-09	15.1482	MMP25	NS
MAP4K4	-0.735845	4.45566	-6.83746	2.95993e-11	1.12854e-09	15.1402	MAP4K4	NS
ELMO1	-0.829699	2.16113	-6.83299	3.04395e-11	1.15357e-09	15.1132	ELMO1	NS
BTK	-1.11322	0.383965	-6.83283	3.04696e-11	1.15357e-09	15.1123	BTK	NS
MAP1B	-1.10521	0.605944	-6.83152	3.07201e-11	1.15898e-09	15.1044	MAP1B	NS
GBP5	-1.77001	1.75616	-6.83082	3.08547e-11	1.16001e-09	15.1001	GBP5	significant
CR1	-1.62504	-3.09538	-6.83001	3.10118e-11	1.1603e-09	15.0952	CR1	significant
CD84	-1.36463	-1.0399	-6.82928	3.11542e-11	1.1603e-09	15.0908	CD84	NS
SH3KBP1	-0.935782	3.60281	-6.82912	3.11851e-11	1.1603e-09	15.0899	SH3KBP1	NS
NPC1	-0.574689	4.0807	-6.82741	3.15192e-11	1.1687e-09	15.0796	NPC1	NS
METTL7A	1.15675	4.85676	6.82527	3.19441e-11	1.1804e-09	15.0666	METTL7A	NS
CD109	-1.45981	0.994194	-6.82282	3.24366e-11	1.19451e-09	15.0519	CD109	NS
ZEB2	-0.883383	1.68956	-6.81524	3.40112e-11	1.24823e-09	15.0061	ZEB2	NS
PICK1	0.436063	4.21897	6.8077	3.56478e-11	1.30221e-09	14.9607	PICK1	NS
ME3	0.853243	2.76177	6.80692	3.58224e-11	1.30221e-09	14.956	ME3	NS
TCF4	-0.848814	1.97833	-6.80682	3.58441e-11	1.30221e-09	14.9554	TCF4	NS
APOE	-1.27662	6.50262	-6.80529	3.61877e-11	1.30842e-09	14.9462	APOE	NS
ACADVL	0.484543	8.34533	6.80499	3.62574e-11	1.30842e-09	14.9444	ACADVL	NS
PLXNB3	1.12554	2.99893	6.80391	3.65013e-11	1.30949e-09	14.9379	PLXNB3	NS
ACP6	0.753875	4.77893	6.80379	3.65298e-11	1.30949e-09	14.9371	ACP6	NS
ECHDC2	0.55076	5.6507	6.80254	3.6815e-11	1.31298e-09	14.9296	ECHDC2	NS
IL2RA	-1.37041	0.0194514	-6.8023	3.68706e-11	1.31298e-09	14.9282	IL2RA	NS
SLC31A1	-0.569964	3.39244	-6.79987	3.7432e-11	1.32859e-09	14.9136	SLC31A1	NS
EIF5A2	-1.18324	0.694438	-6.79298	3.90747e-11	1.38235e-09	14.8721	EIF5A2	NS
ANXA6	-1.00282	4.8211	-6.79205	3.93003e-11	1.38579e-09	14.8666	ANXA6	NS
SNX10	-0.932127	2.4377	-6.79149	3.94398e-11	1.38617e-09	14.8631	SNX10	NS
COL5A1	-1.32647	4.57772	-6.78954	3.99194e-11	1.39847e-09	14.8515	COL5A1	NS
PTPRC	-1.35638	1.49319	-6.78437	4.12253e-11	1.43491e-09	14.8204	PTPRC	NS
HPSE	-1.227	0.433705	-6.78437	4.12255e-11	1.43491e-09	14.8204	HPSE	NS
TMEM38B	-0.757176	1.61744	-6.78296	4.15903e-11	1.44296e-09	14.8119	TMEM38B	NS
OSBPL10	-0.863549	2.04502	-6.77671	4.32366e-11	1.49527e-09	14.7744	OSBPL10	NS
MSRB3	-1.16379	1.68435	-6.76859	4.54748e-11	1.56631e-09	14.7257	MSRB3	NS
ANKRD29	-1.60698	-0.771079	-6.76804	4.56301e-11	1.56631e-09	14.7224	ANKRD29	significant
LUC7L	0.513103	5.2563	6.76759	4.57584e-11	1.56631e-09	14.7197	LUC7L	NS
SMC2	-0.729091	2.49912	-6.76719	4.58716e-11	1.56631e-09	14.7173	SMC2	NS
ARHGAP24	-0.941414	0.708421	-6.76202	4.73678e-11	1.6123e-09	14.6863	ARHGAP24	NS
IFITM3	-0.999665	8.83419	-6.7611	4.76402e-11	1.61647e-09	14.6808	IFITM3	NS
DEGS1	-0.850295	4.50335	-6.75877	4.83331e-11	1.63484e-09	14.6669	DEGS1	NS
FCER1G	-1.20358	5.08097	-6.75601	4.91693e-11	1.65793e-09	14.6503	FCER1G	NS
CACNB3	0.608437	4.57212	6.75433	4.96827e-11	1.67002e-09	14.6403	CACNB3	NS
EVI2B	-1.18746	1.37785	-6.75355	4.99248e-11	1.67295e-09	14.6356	EVI2B	NS
ACP5	-0.821579	4.95818	-6.75276	5.01688e-11	1.67592e-09	14.6309	ACP5	NS
ACY1	0.565104	5.43658	6.74591	5.23464e-11	1.7406e-09	14.5899	ACY1	NS
NR2F6	0.491258	5.35093	6.74557	5.24565e-11	1.7406e-09	14.5879	NR2F6	NS
PIK3R5	-1.05038	-0.070776	-6.74516	5.2589e-11	1.7406e-09	14.5854	PIK3R5	NS
RHPN1	1.04226	3.26912	6.74113	5.39167e-11	1.77909e-09	14.5614	RHPN1	NS
ADAM12	-1.32372	1.08591	-6.73836	5.48495e-11	1.80435e-09	14.5448	ADAM12	NS
HAVCR2	-1.16443	1.24023	-6.73372	5.64494e-11	1.85133e-09	14.5171	HAVCR2	NS
PDE4B	-1.07961	0.604155	-6.7332	5.66294e-11	1.85161e-09	14.514	PDE4B	NS
SFI1	0.524305	3.86213	6.73205	5.70345e-11	1.85922e-09	14.5071	SFI1	NS
CYSLTR2	-1.20884	-2.85751	-6.73007	5.77376e-11	1.87647e-09	14.4953	CYSLTR2	NS
RAB3IL1	-0.963963	1.55664	-6.72937	5.79877e-11	1.87894e-09	14.4911	RAB3IL1	NS
RUNX3	-1.20425	0.705087	-6.72363	6.00835e-11	1.94102e-09	14.4569	RUNX3	NS
SDS	-1.16223	1.46739	-6.722	6.06923e-11	1.94942e-09	14.4471	SDS	NS
COL5A2	-1.18645	4.09521	-6.72196	6.07048e-11	1.94942e-09	14.4469	COL5A2	NS
MFHAS1	-0.742904	1.94496	-6.7208	6.11437e-11	1.95769e-09	14.44	MFHAS1	NS
UBQLN1	-0.532139	5.00857	-6.72004	6.1431e-11	1.96107e-09	14.4355	UBQLN1	NS
NUP188	-0.501806	3.91684	-6.71671	6.27059e-11	1.99362e-09	14.4156	NUP188	NS
C1S	-1.28547	5.87873	-6.71626	6.28824e-11	1.99362e-09	14.4129	C1S	NS
CMKLR1	-1.241	-0.00549663	-6.71594	6.3005e-11	1.99362e-09	14.411	CMKLR1	NS
RASSF4	-0.886569	2.53096	-6.71125	6.48583e-11	2.04165e-09	14.3831	RASSF4	NS
RRAGC	-0.501009	3.97278	-6.71114	6.49014e-11	2.04165e-09	14.3824	RRAGC	NS
SLIT2	-1.54287	-1.18684	-6.70965	6.55011e-11	2.05452e-09	14.3736	SLIT2	significant
FN1	-1.53249	8.29077	-6.70545	6.72188e-11	2.09801e-09	14.3486	FN1	significant
VILL	1.2231	2.92143	6.70531	6.72762e-11	2.09801e-09	14.3478	VILL	NS
CCDC80	-1.44597	3.76639	-6.70012	6.94658e-11	2.16005e-09	14.3169	CCDC80	NS
C1QC	-1.35857	5.61447	-6.69707	7.07843e-11	2.19472e-09	14.2987	C1QC	NS
DSE	-0.980967	2.38067	-6.69469	7.18292e-11	2.22074e-09	14.2846	DSE	NS
PTPN22	-1.21851	-0.83449	-6.69204	7.30092e-11	2.25077e-09	14.2689	PTPN22	NS
LYPD6	1.18663	1.3451	6.68923	7.42839e-11	2.28354e-09	14.2522	LYPD6	NS
GAP43	-2.16783	-2.86153	-6.68734	7.5152e-11	2.30366e-09	14.2409	GAP43	significant
PAPSS2	-0.922737	1.47142	-6.68599	7.578e-11	2.31633e-09	14.2329	PAPSS2	NS
ADAMTS4	-1.1255	1.0739	-6.67974	7.87509e-11	2.39284e-09	14.1958	ADAMTS4	NS
FILIP1	-1.1344	-1.3436	-6.67943	7.88993e-11	2.39284e-09	14.194	FILIP1	NS
LMBR1L	0.412831	4.86745	6.67933	7.89482e-11	2.39284e-09	14.1934	LMBR1L	NS
NCAM2	-2.17683	-4.10964	-6.67817	7.9513e-11	2.40321e-09	14.1865	NCAM2	significant
KCNG3	-1.88239	-6.31814	-6.67669	8.02429e-11	2.41849e-09	14.1777	KCNG3	significant
STXBP1	-0.883576	1.84989	-6.67323	8.19663e-11	2.46356e-09	14.1572	STXBP1	NS
LIX1L	-0.684314	2.37524	-6.67223	8.24734e-11	2.47191e-09	14.1513	LIX1L	NS
FMNL2	-0.885398	2.45584	-6.67099	8.31039e-11	2.48391e-09	14.1439	FMNL2	NS
AP2A2	-0.404167	4.58866	-6.66672	8.53099e-11	2.53971e-09	14.1186	AP2A2	NS
SYT8	1.90269	4.84908	6.66583	8.57791e-11	2.53971e-09	14.1134	SYT8	significant
ITGB2	-1.24976	3.80633	-6.66551	8.59447e-11	2.53971e-09	14.1115	ITGB2	NS
TSPAN4	-0.815609	4.23319	-6.66547	8.59664e-11	2.53971e-09	14.1112	TSPAN4	NS
MYH10	-0.729409	3.13888	-6.66513	8.61478e-11	2.53971e-09	14.1092	MYH10	NS
ID1	1.08286	7.60896	6.66374	8.68863e-11	2.5545e-09	14.101	ID1	NS
DYRK3	-0.714297	0.831516	-6.66156	8.80533e-11	2.58178e-09	14.0881	DYRK3	NS
C1QB	-1.39383	5.98871	-6.65883	8.95406e-11	2.61827e-09	14.072	C1QB	NS
TMCC3	-0.982245	0.8384	-6.65671	9.07144e-11	2.64543e-09	14.0594	TMCC3	NS
PILRA	-1.0238	1.76926	-6.65475	9.18089e-11	2.66282e-09	14.0478	PILRA	NS
LIPE	0.883337	3.03977	6.65442	9.19975e-11	2.66282e-09	14.0458	LIPE	NS
STOM	-0.85657	5.46262	-6.65432	9.20512e-11	2.66282e-09	14.0453	STOM	NS
PLS3	-0.770769	5.86478	-6.65287	9.28775e-11	2.67954e-09	14.0367	PLS3	NS
RNF20	-0.475418	3.46596	-6.64879	9.52254e-11	2.73715e-09	14.0126	RNF20	NS
SLAMF8	-1.22334	1.84194	-6.64853	9.53817e-11	2.73715e-09	14.011	SLAMF8	NS
SIGLEC1	-1.27654	0.303692	-6.64768	9.58772e-11	2.74313e-09	14.006	SIGLEC1	NS
KLHL6	-1.07399	-0.734564	-6.6473	9.60987e-11	2.74313e-09	14.0038	KLHL6	NS
LRIG1	-1.18434	1.64676	-6.64581	9.69842e-11	2.76111e-09	13.9949	LRIG1	NS
FANCC	-0.607188	1.64047	-6.6438	9.81837e-11	2.7879e-09	13.9831	FANCC	NS
MKX	-1.87116	-3.5616	-6.64243	9.90116e-11	2.80403e-09	13.975	MKX	significant
IGF2BP2	-1.74376	1.43595	-6.64193	9.93152e-11	2.80526e-09	13.972	IGF2BP2	significant
DOCK11	-0.939821	1.72505	-6.63957	1.00757e-10	2.83855e-09	13.9581	DOCK11	NS
FNDC1	-2.08278	-0.63284	-6.63862	1.01347e-10	2.84774e-09	13.9525	FNDC1	significant
ITGA5	-0.966143	5.05212	-6.63768	1.01931e-10	2.85303e-09	13.9469	ITGA5	NS
SH3BP1	0.665192	5.18071	6.63747	1.02064e-10	2.85303e-09	13.9457	SH3BP1	NS
NEK6	-0.956881	2.86186	-6.63537	1.03379e-10	2.88233e-09	13.9333	NEK6	NS
CCL26	-2.18402	-2.0638	-6.63312	1.04817e-10	2.91488e-09	13.92	CCL26	significant
HMGCS2	3.35883	2.40152	6.63225	1.05376e-10	2.9229e-09	13.9149	HMGCS2	significant
FUT4	-0.813072	0.267891	-6.63137	1.05945e-10	2.93114e-09	13.9097	FUT4	NS
CD226	-1.27272	-2.44049	-6.62938	1.07236e-10	2.95928e-09	13.898	CD226	NS
TLL1	-1.56864	-2.87089	-6.62429	1.10625e-10	3.04501e-09	13.868	TLL1	significant
IDUA	0.68087	3.33789	6.62003	1.13543e-10	3.11737e-09	13.8429	IDUA	NS
B4GALNT1	-1.47161	-0.268862	-6.6144	1.17518e-10	3.21832e-09	13.8097	B4GALNT1	NS
KCNN4	1.12762	5.36779	6.60174	1.26948e-10	3.46738e-09	13.7353	KCNN4	NS
FOXA1	1.93124	3.82183	6.60134	1.27255e-10	3.46738e-09	13.7329	FOXA1	significant
FCGR2A	-1.19756	3.47835	-6.60049	1.27917e-10	3.47664e-09	13.7279	FCGR2A	NS
MTCH2	-0.459393	6.20603	-6.59883	1.29218e-10	3.50318e-09	13.7182	MTCH2	NS
TNFRSF21	0.886592	6.56096	6.59792	1.29934e-10	3.51376e-09	13.7129	TNFRSF21	NS
FAM98C	0.416748	4.17191	6.59593	1.31525e-10	3.54789e-09	13.7011	FAM98C	NS
NOD2	-1.20906	-0.468167	-6.59106	1.35477e-10	3.64539e-09	13.6726	NOD2	NS
AGR2	1.98226	5.59239	6.58778	1.38215e-10	3.70166e-09	13.6533	AGR2	significant
RSPO3	-2.14319	-2.09282	-6.58763	1.38341e-10	3.70166e-09	13.6524	RSPO3	significant
AP1S2	-0.646667	2.66048	-6.58732	1.38598e-10	3.70166e-09	13.6506	AP1S2	NS
NUP160	-0.498529	3.29698	-6.58411	1.4133e-10	3.76532e-09	13.6318	NUP160	NS
SIRPA	-1.02279	2.93587	-6.57821	1.4649e-10	3.89316e-09	13.5972	SIRPA	NS
MMEL1	1.72116	2.3787	6.57362	1.50641e-10	3.99364e-09	13.5703	MMEL1	significant
MYO1G	-1.10892	0.805468	-6.56988	1.54097e-10	4.07527e-09	13.5484	MYO1G	NS
SLC16A10	-1.26019	-0.491747	-6.56618	1.57596e-10	4.15761e-09	13.5268	SLC16A10	NS
MAFB	-1.00901	2.94062	-6.56062	1.63005e-10	4.28983e-09	13.4942	MAFB	NS
LAT2	-0.903658	1.82233	-6.55851	1.65103e-10	4.33447e-09	13.4819	LAT2	NS
PROS1	-0.877895	1.82115	-6.55659	1.67035e-10	4.37454e-09	13.4707	PROS1	NS
LRRK2	-1.11584	-1.70347	-6.55022	1.73614e-10	4.53583e-09	13.4334	LRRK2	NS
TSPO	0.520459	8.18197	6.54967	1.74192e-10	4.53994e-09	13.4302	TSPO	NS
TMEM63A	0.581295	4.36573	6.54852	1.75408e-10	4.56062e-09	13.4235	TMEM63A	NS
SGCB	-0.704769	2.49069	-6.54783	1.76142e-10	4.56867e-09	13.4195	SGCB	NS
KCNMA1	-1.16142	0.934089	-6.54484	1.79358e-10	4.64094e-09	13.4021	KCNMA1	NS
ATP8B2	-0.918216	1.67732	-6.54231	1.82129e-10	4.69195e-09	13.3873	ATP8B2	NS
SNCG	1.59274	8.03359	6.54225	1.82199e-10	4.69195e-09	13.3869	SNCG	significant
ZNF281	-0.560732	1.95343	-6.54153	1.8299e-10	4.69197e-09	13.3827	ZNF281	NS
SIGLEC9	-1.18908	-0.594282	-6.54069	1.83922e-10	4.69197e-09	13.3778	SIGLEC9	NS
FBXW2	-0.605222	3.65968	-6.54069	1.83926e-10	4.69197e-09	13.3778	FBXW2	NS
NID2	-0.971317	2.35584	-6.54067	1.83939e-10	4.69197e-09	13.3777	NID2	NS
MSH6	-0.59184	4.19607	-6.53738	1.87645e-10	4.7752e-09	13.3585	MSH6	NS
FMO1	-2.00542	-1.41875	-6.5369	1.88187e-10	4.77775e-09	13.3557	FMO1	significant
HCK	-1.1731	2.00237	-6.52898	1.97421e-10	5.00039e-09	13.3096	HCK	NS
NFATC1	-0.908451	1.41275	-6.52772	1.9893e-10	5.02682e-09	13.3022	NFATC1	NS
TWIST1	-1.37899	1.35494	-6.52408	2.03346e-10	5.1264e-09	13.2811	TWIST1	NS
FAM20C	-1.15551	2.96839	-6.5234	2.04187e-10	5.13562e-09	13.2771	FAM20C	NS
TYROBP	-1.09666	5.72036	-6.51873	2.10029e-10	5.27027e-09	13.2499	TYROBP	NS
ASCC2	0.555947	6.26763	6.51421	2.15833e-10	5.40333e-09	13.2236	ASCC2	NS
LY96	-1.0265	2.6373	-6.51073	2.20413e-10	5.50522e-09	13.2034	LY96	NS
DCLRE1B	-0.573073	1.74854	-6.50619	2.26522e-10	5.64473e-09	13.177	DCLRE1B	NS
VSIG4	-1.43316	2.07938	-6.50267	2.31373e-10	5.75233e-09	13.1566	VSIG4	NS
S100A5	1.68092	0.174081	6.49808	2.37862e-10	5.88206e-09	13.13	S100A5	significant
ACAA2	-0.910402	4.50648	-6.49804	2.37922e-10	5.88206e-09	13.1297	ACAA2	NS
GLIS3	-1.02002	0.195505	-6.49783	2.38226e-10	5.88206e-09	13.1285	GLIS3	NS
MMP15	0.664409	3.85588	6.49608	2.40741e-10	5.93059e-09	13.1184	MMP15	NS
MCOLN2	-1.17426	-0.583794	-6.49508	2.42204e-10	5.95303e-09	13.1125	MCOLN2	NS
COMMD2	-0.57807	3.62397	-6.4937	2.44212e-10	5.98874e-09	13.1046	COMMD2	NS
EIF2S1	-0.653908	5.61941	-6.49268	2.45716e-10	6.01017e-09	13.0987	EIF2S1	NS
TUBB6	-0.832261	5.75147	-6.49236	2.462e-10	6.01017e-09	13.0968	TUBB6	NS
ATP8B4	-0.859528	-0.662519	-6.48746	2.53553e-10	6.1757e-09	13.0684	ATP8B4	NS
STK17B	-0.684696	2.56992	-6.4857	2.56253e-10	6.22741e-09	13.0582	STK17B	NS
ZNF532	-0.731922	3.06906	-6.4827	2.60924e-10	6.32667e-09	13.0408	ZNF532	NS
EGR2	-1.16814	0.805446	-6.48148	2.62841e-10	6.35886e-09	13.0337	EGR2	NS
COMT	0.537988	7.66109	6.47701	2.69985e-10	6.5171e-09	13.0079	COMT	NS
DACH2	2.32394	-4.60575	6.47611	2.71454e-10	6.52531e-09	13.0027	DACH2	significant
MS4A4A	-1.2283	1.91071	-6.47589	2.71822e-10	6.52531e-09	13.0014	MS4A4A	NS
PTGS1	-1.42397	1.71024	-6.47569	2.7214e-10	6.52531e-09	13.0002	PTGS1	NS
AZI2	-0.471732	4.23833	-6.47465	2.73852e-10	6.55179e-09	12.9942	AZI2	NS
SRGAP2	-0.463911	3.57412	-6.4715	2.79074e-10	6.66198e-09	12.976	SRGAP2	NS
IGFBP3	1.19133	8.1481	6.47033	2.81042e-10	6.69413e-09	12.9692	IGFBP3	NS
FBN2	-1.73779	-0.288759	-6.46918	2.82994e-10	6.72577e-09	12.9625	FBN2	significant
FAM43A	-0.778945	1.36441	-6.46541	2.89465e-10	6.86445e-09	12.9408	FAM43A	NS
SAMSN1	-1.15159	1.2547	-6.4618	2.95791e-10	6.97981e-09	12.9199	SAMSN1	NS
DECR1	0.445588	6.51973	6.46177	2.9584e-10	6.97981e-09	12.9198	DECR1	NS
SLA	-1.12878	1.33592	-6.46141	2.96492e-10	6.97981e-09	12.9176	SLA	NS
CADM3	-2.08307	-3.16533	-6.46117	2.96917e-10	6.97981e-09	12.9163	CADM3	significant
HIPK2	-0.713588	1.00249	-6.45591	3.06425e-10	7.18767e-09	12.8859	HIPK2	NS
AOAH	-1.22715	1.04612	-6.45451	3.08994e-10	7.2322e-09	12.8779	AOAH	NS
EEF1A2	2.14694	2.39463	6.45197	3.13733e-10	7.32722e-09	12.8632	EEF1A2	significant
C1R	-1.04552	6.4396	-6.44753	3.22191e-10	7.49959e-09	12.8376	C1R	NS
LRRC59	-0.470302	6.1676	-6.44737	3.22503e-10	7.49959e-09	12.8366	LRRC59	NS
RNF130	-0.697901	4.48966	-6.44186	3.33296e-10	7.7339e-09	12.8049	RNF130	NS
CDH11	-1.26573	2.19446	-6.4413	3.34427e-10	7.7435e-09	12.8016	CDH11	NS
POLR3G	-0.863501	0.428993	-6.43606	3.45069e-10	7.9728e-09	12.7715	POLR3G	NS
RAD23B	-0.465081	5.67087	-6.42791	3.62268e-10	8.35229e-09	12.7246	RAD23B	NS
MS4A6A	-1.14054	4.09083	-6.42731	3.63575e-10	8.36456e-09	12.7211	MS4A6A	NS
SYTL4	0.699704	3.05391	6.42658	3.65169e-10	8.38335e-09	12.7169	SYTL4	NS
CDH26	1.47576	1.43642	6.42608	3.66266e-10	8.39067e-09	12.714	CDH26	NS
TNFRSF9	-1.27221	-1.84247	-6.42552	3.67485e-10	8.40077e-09	12.7108	TNFRSF9	NS
SLC45A3	0.77802	2.19363	6.42328	3.72437e-10	8.49598e-09	12.6979	SLC45A3	NS
LAMP2	-0.642067	5.53233	-6.4205	3.78652e-10	8.61952e-09	12.682	LAMP2	NS
GREM1	-2.29263	1.13928	-6.4192	3.81614e-10	8.66866e-09	12.6745	GREM1	significant
SPATA20	0.547317	4.69703	6.41788	3.84609e-10	8.71835e-09	12.667	SPATA20	NS
AQP3	1.58708	6.85903	6.41721	3.86149e-10	8.7349e-09	12.6631	AQP3	significant
HK3	-1.23949	0.837635	-6.41638	3.8807e-10	8.75998e-09	12.6583	HK3	NS
SPI1	-1.07601	3.20402	-6.41238	3.97449e-10	8.95298e-09	12.6353	SPI1	NS
TGFBR1	-0.651902	2.95684	-6.41126	4.00099e-10	8.99389e-09	12.6289	TGFBR1	NS
SLC41A2	-1.20783	0.861025	-6.41004	4.03031e-10	9.04098e-09	12.6219	SLC41A2	NS
CSF1R	-1.1502	2.47621	-6.40856	4.06588e-10	9.09691e-09	12.6134	CSF1R	NS
RRM1	-0.578635	4.89394	-6.4083	4.07211e-10	9.09691e-09	12.612	RRM1	NS
SLCO2B1	-1.16782	2.08713	-6.40747	4.09249e-10	9.12354e-09	12.6072	SLCO2B1	NS
SURF4	-0.44325	6.47881	-6.40636	4.11944e-10	9.16468e-09	12.6008	SURF4	NS
ADAMTS3	-1.23798	-3.22461	-6.40532	4.14509e-10	9.20278e-09	12.5949	ADAMTS3	NS
PIK3CD	-0.90632	1.26536	-6.40469	4.16075e-10	9.21857e-09	12.5912	PIK3CD	NS
FGFR1	-1.08072	2.72964	-6.39591	4.38392e-10	9.69313e-09	12.5409	FGFR1	NS
NTN1	-1.37404	-0.725755	-6.39402	4.43327e-10	9.78221e-09	12.5301	NTN1	NS
ECM2	-0.956475	0.080341	-6.39329	4.4526e-10	9.8048e-09	12.5259	ECM2	NS
STK32B	-1.01221	-2.1328	-6.39194	4.48868e-10	9.86413e-09	12.5182	STK32B	NS
TRAM2	-0.626169	2.10278	-6.3908	4.51907e-10	9.91072e-09	12.5117	TRAM2	NS
OSCAR	-1.07961	0.625492	-6.3881	4.59214e-10	1.00505e-08	12.4962	OSCAR	NS
C1QA	-1.28937	6.06765	-6.38714	4.61838e-10	1.00875e-08	12.4907	C1QA	NS
CD300LF	-1.12563	-0.323889	-6.38524	4.67081e-10	1.01651e-08	12.4799	CD300LF	NS
RAPGEFL1	1.08276	4.81166	6.38517	4.67274e-10	1.01651e-08	12.4795	RAPGEFL1	NS
SETX	-0.376555	3.56165	-6.38444	4.69312e-10	1.01889e-08	12.4753	SETX	NS
SPARC	-0.953364	9.05855	-6.38147	4.77648e-10	1.0349e-08	12.4583	SPARC	NS
EIF2S2	-0.414225	6.04605	-6.38105	4.78866e-10	1.03546e-08	12.4559	EIF2S2	NS
NFE2	-1.52553	-2.02257	-6.37891	4.84987e-10	1.04562e-08	12.4436	NFE2	significant
GPRIN1	-0.995931	0.750586	-6.37873	4.855e-10	1.04562e-08	12.4426	GPRIN1	NS
TINAGL1	0.959762	7.16712	6.3782	4.87033e-10	1.04683e-08	12.4396	TINAGL1	NS
RC3H2	-0.423663	2.99539	-6.37456	4.97667e-10	1.06756e-08	12.4188	RC3H2	NS
PARVB	-0.93743	3.32158	-6.37298	5.02356e-10	1.07548e-08	12.4097	PARVB	NS
PDGFRB	-0.921798	3.50803	-6.37244	5.03954e-10	1.07676e-08	12.4067	PDGFRB	NS
LAIR1	-1.09219	2.36235	-6.37137	5.07163e-10	1.08148e-08	12.4006	LAIR1	NS
TFF2	3.08644	-1.96714	6.36985	5.11757e-10	1.08912e-08	12.3919	TFF2	significant
POLE3	-0.483226	5.18408	-6.36925	5.13561e-10	1.09081e-08	12.3885	POLE3	NS
CCDC110	-1.49962	-3.82607	-6.36822	5.1671e-10	1.09534e-08	12.3826	CCDC110	NS
DOK2	-1.1515	1.28943	-6.36715	5.20021e-10	1.1002e-08	12.3765	DOK2	NS
LILRB1	-1.06127	0.154742	-6.36498	5.26724e-10	1.11078e-08	12.3641	LILRB1	NS
ATG4C	-0.400322	1.97257	-6.36487	5.27079e-10	1.11078e-08	12.3635	ATG4C	NS
MCM8	-0.673142	1.99168	-6.36202	5.36061e-10	1.12421e-08	12.3472	MCM8	NS
GPR34	-1.08027	-0.063978	-6.36201	5.36083e-10	1.12421e-08	12.3472	GPR34	NS
JAZF1	-0.773979	1.41236	-6.36183	5.3667e-10	1.12421e-08	12.3461	JAZF1	NS
PLXNC1	-0.84253	0.57663	-6.3613	5.38346e-10	1.12421e-08	12.3431	PLXNC1	NS
C6orf136	0.390077	4.58849	6.3612	5.38663e-10	1.12421e-08	12.3425	C6orf136	NS
CYBRD1	-1.0187	2.98099	-6.36052	5.40831e-10	1.12656e-08	12.3387	CYBRD1	NS
PDPN	-1.20836	3.39577	-6.35939	5.44482e-10	1.13198e-08	12.3322	PDPN	NS
STARD8	-0.728745	-0.238468	-6.35755	5.5045e-10	1.14218e-08	12.3217	STARD8	NS
RAB15	0.97868	4.23772	6.35657	5.53634e-10	1.14659e-08	12.3161	RAB15	NS
ITGB3	-1.20532	-0.861974	-6.35562	5.56761e-10	1.15085e-08	12.3107	ITGB3	NS
NRCAM	-1.32155	-0.13688	-6.35527	5.5792e-10	1.15104e-08	12.3087	NRCAM	NS
PLXNB1	0.629888	5.57602	6.35277	5.66239e-10	1.16598e-08	12.2945	PLXNB1	NS
SCCPDH	0.833043	5.61662	6.3474	5.84492e-10	1.20127e-08	12.2639	SCCPDH	NS
PCSK1	-1.47993	-3.30661	-6.3467	5.8691e-10	1.20395e-08	12.26	PCSK1	NS
TTLL3	0.701981	3.9047	6.34358	5.97841e-10	1.22404e-08	12.2422	TTLL3	NS
COL6A3	-1.17806	5.05788	-6.34216	6.02887e-10	1.23204e-08	12.2341	COL6A3	NS
ABL1	-0.483441	3.95472	-6.34046	6.08986e-10	1.24215e-08	12.2244	ABL1	NS
TST	0.657067	5.67138	6.33717	6.20928e-10	1.26267e-08	12.2057	TST	NS
STX7	-0.605984	3.39525	-6.33685	6.22109e-10	1.26267e-08	12.2039	STX7	NS
ACAA1	0.466327	6.19578	6.33672	6.2256e-10	1.26267e-08	12.2032	ACAA1	NS
PATZ1	0.621138	4.39251	6.33563	6.266e-10	1.26848e-08	12.197	PATZ1	NS
PI15	-1.55517	-1.72483	-6.33388	6.33105e-10	1.27925e-08	12.187	PI15	significant
MRAS	-0.848281	2.34127	-6.33155	6.41878e-10	1.29455e-08	12.1738	MRAS	NS
CALU	-0.640757	5.75258	-6.32987	6.4827e-10	1.30501e-08	12.1642	CALU	NS
NCK1	-0.609619	3.76394	-6.32737	6.57881e-10	1.32189e-08	12.1501	NCK1	NS
CYP4B1	2.25491	4.37548	6.32131	6.81807e-10	1.36669e-08	12.1157	CYP4B1	significant
COL6A2	-1.15968	6.66108	-6.32109	6.82713e-10	1.36669e-08	12.1144	COL6A2	NS
IPO7	-0.514924	4.37629	-6.32029	6.8594e-10	1.37061e-08	12.1098	IPO7	NS
CCR1	-1.07362	0.881005	-6.31933	6.89842e-10	1.37586e-08	12.1044	CCR1	NS
SOAT1	-0.67376	2.7261	-6.31318	7.1529e-10	1.42398e-08	12.0695	SOAT1	NS
DEGS2	1.59673	2.5489	6.31213	7.19687e-10	1.4301e-08	12.0636	DEGS2	significant
USP13	-0.715164	0.616531	-6.31119	7.23691e-10	1.43541e-08	12.0583	USP13	NS
CD48	-1.17955	2.13141	-6.30976	7.29805e-10	1.44488e-08	12.0502	CD48	NS
RHOH	-1.22028	0.469282	-6.3092	7.32228e-10	1.44702e-08	12.047	RHOH	NS
OLFML2B	-1.07486	3.01277	-6.30505	7.50318e-10	1.48006e-08	12.0235	OLFML2B	NS
CNTNAP2	-2.4649	-4.56718	-6.30333	7.57953e-10	1.49239e-08	12.0137	CNTNAP2	significant
COL15A1	-0.968805	3.16309	-6.30058	7.70321e-10	1.51398e-08	11.9982	COL15A1	NS
ADAMTS6	-1.02976	-2.00124	-6.30022	7.71955e-10	1.51444e-08	11.9961	ADAMTS6	NS
CD300C	-1.3101	-1.16757	-6.29985	7.73624e-10	1.51496e-08	11.9941	CD300C	NS
CTH	-0.825372	0.220754	-6.29635	7.89699e-10	1.5425e-08	11.9743	CTH	NS
IFIT2	-1.11896	1.82905	-6.29617	7.90548e-10	1.5425e-08	11.9732	IFIT2	NS
COL3A1	-1.31586	7.53725	-6.29453	7.98185e-10	1.55388e-08	11.964	COL3A1	NS
CAPNS2	2.40154	2.2046	6.2943	7.99261e-10	1.55388e-08	11.9627	CAPNS2	significant
SLC11A1	-0.946593	1.54106	-6.28839	8.27487e-10	1.60586e-08	11.9293	SLC11A1	NS
TLR7	-1.28986	-1.84377	-6.28685	8.35012e-10	1.61577e-08	11.9206	TLR7	NS
NPAS2	0.808892	4.49943	6.28673	8.35586e-10	1.61577e-08	11.9199	NPAS2	NS
GEM	-1.16534	2.03596	-6.28597	8.39324e-10	1.62009e-08	11.9156	GEM	NS
KIAA1755	-1.63716	-0.771236	-6.28427	8.47746e-10	1.63342e-08	11.906	KIAA1755	significant
IL16	-0.965147	1.21528	-6.28277	8.5525e-10	1.64495e-08	11.8975	IL16	NS
PPP1R16A	0.453005	5.15299	6.27924	8.73142e-10	1.67393e-08	11.8776	PPP1R16A	NS
SEC61B	-0.334655	7.51415	-6.27918	8.73424e-10	1.67393e-08	11.8773	SEC61B	NS
FAM3B	2.16661	3.7225	6.27823	8.78304e-10	1.6803e-08	11.8719	FAM3B	significant
MNDA	-1.17076	0.948095	-6.27617	8.88988e-10	1.69773e-08	11.8603	MNDA	NS
CRTAC1	2.33685	-0.146194	6.27581	8.90857e-10	1.6983e-08	11.8583	CRTAC1	significant
PGM2L1	-0.76459	0.669661	-6.27463	8.97023e-10	1.70703e-08	11.8516	PGM2L1	NS
DSC2	-1.42514	2.51761	-6.27263	9.07629e-10	1.72358e-08	11.8403	DSC2	NS
EDARADD	1.08854	3.09042	6.27238	9.0891e-10	1.72358e-08	11.8389	EDARADD	NS
ZNF524	0.387392	4.47505	6.27047	9.19168e-10	1.73997e-08	11.8281	ZNF524	NS
SELPLG	-1.05054	2.1986	-6.27	9.21674e-10	1.74166e-08	11.8255	SELPLG	NS
TRPC1	-0.824347	-0.254182	-6.26964	9.23655e-10	1.74235e-08	11.8235	TRPC1	NS
IL7R	-1.30913	1.03152	-6.26864	9.29085e-10	1.74953e-08	11.8178	IL7R	NS
IGF2BP1	-2.5063	-3.94261	-6.2682	9.31478e-10	1.75098e-08	11.8153	IGF2BP1	significant
PTK6	1.21433	4.16835	6.26703	9.37848e-10	1.75989e-08	11.8088	PTK6	NS
SAT1	-0.629538	8.1049	-6.26634	9.41637e-10	1.76394e-08	11.8049	SAT1	NS
PRUNE2	-1.60524	-0.286268	-6.26418	9.53612e-10	1.78327e-08	11.7927	PRUNE2	significant
SIRT4	-0.682541	-0.506426	-6.26176	9.67233e-10	1.80561e-08	11.7791	SIRT4	NS
LILRB5	-1.23857	-0.629545	-6.26141	9.69203e-10	1.80617e-08	11.7771	LILRB5	NS
MEFV	-1.29423	-2.81935	-6.2601	9.76689e-10	1.81698e-08	11.7697	MEFV	NS
C12orf4	-0.429789	2.4324	-6.25835	9.8675e-10	1.83148e-08	11.7599	C12orf4	NS
GATA6	-1.16118	-0.107334	-6.25815	9.87879e-10	1.83148e-08	11.7588	GATA6	NS
IL10RA	-1.02777	1.43625	-6.25613	9.99604e-10	1.85004e-08	11.7474	IL10RA	NS
CTSH	0.84278	8.55202	6.25552	1.00321e-09	1.85353e-08	11.744	CTSH	NS
PCSK9	-1.94828	-1.63694	-6.25079	1.03131e-09	1.90219e-08	11.7174	PCSK9	significant
MGAT4C	-1.9792	-7.08005	-6.25018	1.03499e-09	1.90572e-08	11.714	MGAT4C	significant
TRIB3	-0.810724	3.57746	-6.24866	1.04419e-09	1.91939e-08	11.7054	TRIB3	NS
COL1A1	-1.28362	8.0519	-6.24524	1.06529e-09	1.95485e-08	11.6862	COL1A1	NS
KCNH4	1.31873	-3.15394	6.24466	1.06889e-09	1.95812e-08	11.6829	KCNH4	NS
GOSR2	-0.385454	4.85914	-6.2408	1.09324e-09	1.99934e-08	11.6613	GOSR2	NS
ATP6V1B2	-0.449231	4.64693	-6.24032	1.09634e-09	2.00161e-08	11.6585	ATP6V1B2	NS
GTF2H1	-0.39135	3.81866	-6.23973	1.10012e-09	2.00482e-08	11.6552	GTF2H1	NS
GAPVD1	-0.4619	2.81683	-6.23946	1.10181e-09	2.00482e-08	11.6538	GAPVD1	NS
DPT	-2.2532	-0.338561	-6.23859	1.10743e-09	2.01165e-08	11.6489	DPT	significant
PGPEP1	0.667971	2.93914	6.23788	1.11205e-09	2.01665e-08	11.6449	PGPEP1	NS
TNFRSF1B	-0.774406	3.28423	-6.23571	1.1262e-09	2.03888e-08	11.6327	TNFRSF1B	NS
TBX1	1.63877	2.17205	6.23461	1.13346e-09	2.04819e-08	11.6265	TBX1	significant
SHC3	1.26094	-0.499832	6.23435	1.13514e-09	2.04819e-08	11.6251	SHC3	NS
SPINK1	3.14608	6.1118	6.23238	1.1483e-09	2.06848e-08	11.614	SPINK1	significant
EFEMP1	-1.6685	2.75036	-6.23057	1.16045e-09	2.08688e-08	11.6039	EFEMP1	significant
PRICKLE1	-1.163	0.0744018	-6.2294	1.16837e-09	2.09762e-08	11.5973	PRICKLE1	NS
IL4I1	-1.09789	1.71339	-6.22697	1.18503e-09	2.124e-08	11.5837	IL4I1	NS
ST3GAL4	0.833486	5.53631	6.22595	1.19211e-09	2.13314e-08	11.578	ST3GAL4	NS
ENPEP	-0.975852	0.282948	-6.22268	1.21501e-09	2.17052e-08	11.5597	ENPEP	NS
NFAM1	-1.06091	-0.586293	-6.22074	1.22885e-09	2.19161e-08	11.5488	NFAM1	NS
NRP1	-0.801937	3.35835	-6.21891	1.24199e-09	2.21139e-08	11.5385	NRP1	NS
INVS	-0.433442	1.78567	-6.21789	1.24936e-09	2.22085e-08	11.5329	INVS	NS
SCML2	-1.34247	-1.40091	-6.21682	1.25721e-09	2.23104e-08	11.5268	SCML2	NS
TCF7L1	-0.908884	1.8766	-6.21654	1.25922e-09	2.23104e-08	11.5253	TCF7L1	NS
GBP1	-1.02559	4.50631	-6.21586	1.26425e-09	2.23627e-08	11.5215	GBP1	NS
ELOVL2	-1.22523	-2.47717	-6.21298	1.2856e-09	2.27031e-08	11.5053	ELOVL2	NS
SLC5A7	2.33479	-4.29193	6.21263	1.28818e-09	2.27115e-08	11.5034	SLC5A7	significant
IL6ST	-0.626109	3.03743	-6.21091	1.3011e-09	2.28724e-08	11.4938	IL6ST	NS
TMEM86B	0.508405	2.07159	6.21086	1.30154e-09	2.28724e-08	11.4935	TMEM86B	NS
CCL18	-2.01653	2.78733	-6.21015	1.30687e-09	2.29287e-08	11.4896	CCL18	significant
ADCY7	-0.982117	1.45347	-6.19637	1.41581e-09	2.47996e-08	11.4125	ADCY7	NS
CCNA1	-2.24919	-3.60127	-6.19574	1.42098e-09	2.48499e-08	11.409	CCNA1	significant
KISS1	1.93257	0.553781	6.1944	1.43208e-09	2.50034e-08	11.4016	KISS1	significant
CD86	-0.997501	1.33935	-6.19211	1.45124e-09	2.52971e-08	11.3888	CD86	NS
C9orf40	-0.671767	1.57988	-6.18901	1.47753e-09	2.57138e-08	11.3715	C9orf40	NS
ARSB	-0.50936	1.3915	-6.18659	1.49843e-09	2.60355e-08	11.358	ARSB	NS
CD19	-1.77143	-1.69635	-6.18577	1.50552e-09	2.61166e-08	11.3535	CD19	significant
EVPL	1.00297	5.32652	6.18513	1.51115e-09	2.61502e-08	11.3499	EVPL	NS
BAIAP3	1.09095	1.26249	6.185	1.5123e-09	2.61502e-08	11.3491	BAIAP3	NS
RRBP1	-0.41465	6.36083	-6.18445	1.51708e-09	2.61908e-08	11.3461	RRBP1	NS
SRGN	-1.03418	5.25878	-6.18281	1.53159e-09	2.63991e-08	11.3369	SRGN	NS
BDKRB2	-0.855551	1.6465	-6.18153	1.54301e-09	2.65535e-08	11.3298	BDKRB2	NS
ADD1	0.320421	6.76083	6.17883	1.56728e-09	2.69283e-08	11.3148	ADD1	NS
IFT140	0.667911	3.12488	6.17834	1.57172e-09	2.69616e-08	11.3121	IFT140	NS
TBXAS1	-0.921771	1.97339	-6.17349	1.61651e-09	2.7686e-08	11.285	TBXAS1	NS
LRRC15	-2.02358	-1.04089	-6.17179	1.63244e-09	2.79145e-08	11.2756	LRRC15	significant
GUCA1A	-2.13416	-4.64514	-6.1713	1.6371e-09	2.79499e-08	11.2729	GUCA1A	significant
CDC37L1	-0.482813	2.61594	-6.17021	1.64741e-09	2.80815e-08	11.2668	CDC37L1	NS
PRDM1	-0.791207	1.94875	-6.1698	1.65135e-09	2.81041e-08	11.2645	PRDM1	NS
ICA1	0.876867	4.38668	6.16916	1.65745e-09	2.81636e-08	11.261	ICA1	NS
SULF1	-1.41333	3.66006	-6.16632	1.68489e-09	2.85848e-08	11.2452	SULF1	NS
TNNI2	1.64878	3.69635	6.16542	1.69375e-09	2.869e-08	11.2402	TNNI2	significant
SECTM1	-1.28009	2.9385	-6.16328	1.71479e-09	2.90008e-08	11.2283	SECTM1	NS
IL21R	-1.35438	-0.777476	-6.16194	1.72809e-09	2.91801e-08	11.2209	IL21R	NS
PLCD1	0.83327	4.51808	6.16046	1.74293e-09	2.93846e-08	11.2126	PLCD1	NS
PRDX6	-0.422525	7.56813	-6.1593	1.75472e-09	2.95374e-08	11.2062	PRDX6	NS
C9orf64	-0.522371	2.55114	-6.15782	1.76975e-09	2.9744e-08	11.198	C9orf64	NS
FRY	0.982263	2.66926	6.1574	1.77408e-09	2.97704e-08	11.1956	FRY	NS
UCHL1	-1.53421	3.04683	-6.15268	1.82302e-09	3.0544e-08	11.1694	UCHL1	significant
ANPEP	-1.17878	1.96641	-6.15207	1.82943e-09	3.06039e-08	11.1661	ANPEP	NS
CYLD	-0.565662	3.02925	-6.1515	1.8355e-09	3.06579e-08	11.1629	CYLD	NS
GPR37	-1.68794	-2.09173	-6.15072	1.84374e-09	3.07481e-08	11.1586	GPR37	significant
RAPGEF1	-0.546353	3.61916	-6.14018	1.9593e-09	3.26247e-08	11.1001	RAPGEF1	NS
CLCA4	2.8374	-0.118754	6.13766	1.98798e-09	3.29967e-08	11.0862	CLCA4	significant
CENPL	-0.570634	2.11465	-6.13765	1.98801e-09	3.29967e-08	11.0861	CENPL	NS
MYLK	-1.18958	3.53554	-6.13741	1.99081e-09	3.29967e-08	11.0848	MYLK	NS
CD300A	-0.89018	1.92441	-6.13134	2.06164e-09	3.41182e-08	11.0512	CD300A	NS
2	-1.19709	-1.09996	-6.12883	2.09156e-09	3.45605e-08	11.0373	2	NS
CNN3	-0.708819	5.94615	-6.12741	2.10875e-09	3.47911e-08	11.0295	CNN3	NS
SPTY2D1	-0.483566	2.3117	-6.12454	2.14378e-09	3.53151e-08	11.0136	SPTY2D1	NS
C16orf74	1.02027	4.90888	6.12313	2.16126e-09	3.55488e-08	11.0058	C16orf74	NS
CAMK1G	-1.08957	-3.24885	-6.12268	2.16687e-09	3.55798e-08	11.0033	CAMK1G	NS
TUBGCP6	0.374105	3.84695	6.12245	2.16974e-09	3.55798e-08	11.002	TUBGCP6	NS
ABCC9	-0.998768	-1.34867	-6.12023	2.19764e-09	3.59827e-08	10.9898	ABCC9	NS
CCDC102B	-0.643655	0.935426	-6.11861	2.21818e-09	3.62639e-08	10.9808	CCDC102B	NS
COL10A1	-2.32167	0.708975	-6.11747	2.23268e-09	3.64458e-08	10.9745	COL10A1	significant
TMEM176A	-1.01585	4.25207	-6.11338	2.28575e-09	3.72556e-08	10.952	TMEM176A	NS
IL20RA	1.103	2.79022	6.11063	2.32213e-09	3.77915e-08	10.9368	IL20RA	NS
KCNN3	-0.895435	-1.41745	-6.10945	2.3379e-09	3.79909e-08	10.9303	KCNN3	NS
TSPAN12	1.1062	2.4938	6.10632	2.38029e-09	3.86215e-08	10.913	TSPAN12	NS
PDLIM3	-1.30175	3.25857	-6.10164	2.44509e-09	3.96133e-08	10.8872	PDLIM3	NS
LCP1	-1.03866	4.69685	-6.09897	2.48284e-09	4.01241e-08	10.8725	LCP1	NS
CCDC57	0.494829	4.99504	6.09888	2.48405e-09	4.01241e-08	10.872	CCDC57	NS
CYP2J2	1.21258	3.27434	6.09752	2.50346e-09	4.03771e-08	10.8645	CYP2J2	NS
STEAP4	-1.28239	0.27669	-6.09641	2.51943e-09	4.05742e-08	10.8584	STEAP4	NS
PLA2G6	0.666807	3.26103	6.09587	2.52729e-09	4.06401e-08	10.8554	PLA2G6	NS
ZNF552	0.736765	2.91317	6.09296	2.56975e-09	4.12613e-08	10.8394	ZNF552	NS
ABAT	1.01553	1.99089	6.09252	2.57619e-09	4.13033e-08	10.837	ABAT	NS
TMEM26	-0.827017	-2.39401	-6.09053	2.60572e-09	4.17147e-08	10.826	TMEM26	NS
RGS18	-1.12183	-1.80467	-6.08852	2.63586e-09	4.21347e-08	10.815	RGS18	NS
RECQL	-0.598321	3.47885	-6.08593	2.67522e-09	4.27007e-08	10.8007	RECQL	NS
POLR1E	-0.431612	3.61474	-6.08055	2.75891e-09	4.39714e-08	10.7711	POLR1E	NS
RASAL2	-0.680863	1.54238	-6.07758	2.80615e-09	4.46584e-08	10.7548	RASAL2	NS
PAFAH1B3	0.498175	6.5024	6.07693	2.81653e-09	4.47575e-08	10.7513	PAFAH1B3	NS
TNIP3	-1.70913	-3.08339	-6.07201	2.89683e-09	4.59659e-08	10.7243	TNIP3	significant
LATS2	-0.633896	1.616	-6.07152	2.90495e-09	4.6027e-08	10.7216	LATS2	NS
PLSCR1	-0.607124	5.73678	-6.06835	2.95799e-09	4.67585e-08	10.7042	PLSCR1	NS
CARD11	0.999886	3.65649	6.06825	2.95978e-09	4.67585e-08	10.7036	CARD11	NS
FAP	-1.31756	2.58112	-6.06569	3.00329e-09	4.73257e-08	10.6896	FAP	NS
RAB23	-0.799826	2.4578	-6.06562	3.00446e-09	4.73257e-08	10.6892	RAB23	NS
HLA-DOB	-1.16172	0.583325	-6.06388	3.03449e-09	4.77291e-08	10.6796	HLA-DOB	NS
ELP4	-0.402617	2.86613	-6.06268	3.05523e-09	4.79854e-08	10.6731	ELP4	NS
CXCL3	-1.49601	-0.110946	-6.06077	3.08874e-09	4.84411e-08	10.6626	CXCL3	NS
AOC2	0.967694	-0.237145	6.06026	3.09771e-09	4.85114e-08	10.6598	AOC2	NS
DEPDC7	-1.25727	0.0385181	-6.05517	3.18903e-09	4.9869e-08	10.6319	DEPDC7	NS
OBSCN	0.799954	2.03689	6.05399	3.2105e-09	5.01271e-08	10.6255	OBSCN	NS
ADARB1	-0.747563	2.13293	-6.05375	3.21482e-09	5.01271e-08	10.6242	ADARB1	NS
SERINC2	0.851757	7.77498	6.05324	3.22429e-09	5.02021e-08	10.6214	SERINC2	NS
TNF	-1.21575	-1.25935	-6.05258	3.23644e-09	5.03187e-08	10.6177	TNF	NS
ZNF580	0.38515	4.60677	6.04961	3.29157e-09	5.11021e-08	10.6015	ZNF580	NS
FSTL1	-0.788124	5.13642	-6.04693	3.34222e-09	5.1814e-08	10.5868	FSTL1	NS
SEMA3A	-1.19934	-1.00891	-6.04543	3.37076e-09	5.2107e-08	10.5787	SEMA3A	NS
ELOVL5	-0.65348	4.63604	-6.04537	3.37204e-09	5.2107e-08	10.5783	ELOVL5	NS
PSIP1	-0.669696	4.3989	-6.04518	3.37561e-09	5.2107e-08	10.5773	PSIP1	NS
LAX1	-1.37861	-2.59301	-6.04073	3.46226e-09	5.33682e-08	10.5529	LAX1	NS
WAS	-0.879662	1.85071	-6.03996	3.47731e-09	5.34767e-08	10.5488	WAS	NS
HLA-DPB1	-1.0868	6.19077	-6.03987	3.47921e-09	5.34767e-08	10.5482	HLA-DPB1	NS
APCDD1L	-1.96665	-2.36354	-6.03878	3.50078e-09	5.37318e-08	10.5423	APCDD1L	significant
CALCOCO2	-0.469353	5.34411	-6.03853	3.50589e-09	5.37337e-08	10.5409	CALCOCO2	NS
CSF2RA	-0.530773	-4.22069	-6.03736	3.5292e-09	5.40142e-08	10.5345	CSF2RA	NS
YWHAQ	-0.501791	7.44176	-6.03698	3.53684e-09	5.40546e-08	10.5325	YWHAQ	NS
PTGDR	-1.37279	-4.25803	-6.03589	3.5589e-09	5.42008e-08	10.5265	PTGDR	NS
SHROOM2	0.808067	2.14112	6.03574	3.56178e-09	5.42008e-08	10.5257	SHROOM2	NS
EMP3	-0.948615	4.87706	-6.03556	3.56543e-09	5.42008e-08	10.5247	EMP3	NS
FLI1	-0.717657	1.79522	-6.03551	3.5665e-09	5.42008e-08	10.5244	FLI1	NS
CD28	-1.08458	-1.899	-6.03495	3.57779e-09	5.42959e-08	10.5214	CD28	NS
RNASE6	-1.03954	2.39862	-6.03432	3.59067e-09	5.44148e-08	10.5179	RNASE6	NS
PCOLCE2	-1.43035	0.495177	-6.03358	3.60578e-09	5.44718e-08	10.5139	PCOLCE2	NS
PPT1	-0.486875	5.83947	-6.0334	3.60953e-09	5.44718e-08	10.5129	PPT1	NS
LRP5L	0.561426	1.7871	6.0334	3.60958e-09	5.44718e-08	10.5129	LRP5L	NS
ROS1	-2.19589	-6.23355	-6.0309	3.66115e-09	5.51729e-08	10.4993	ROS1	significant
IRF4	-1.22917	-1.74369	-6.02947	3.69098e-09	5.55401e-08	10.4915	IRF4	NS
KLF9	-0.812844	1.94379	-6.02924	3.69581e-09	5.55401e-08	10.4902	KLF9	NS
BCAT1	-1.27418	1.16375	-6.02759	3.73057e-09	5.59707e-08	10.4812	BCAT1	NS
OXCT1	-1.11688	2.42057	-6.02739	3.73484e-09	5.59707e-08	10.4801	OXCT1	NS
F2RL2	-1.32738	-1.88356	-6.0254	3.77742e-09	5.65105e-08	10.4692	F2RL2	NS
BCAT2	0.713874	6.32496	6.02521	3.78133e-09	5.65105e-08	10.4682	BCAT2	NS
MOXD1	-1.30485	1.13743	-6.02407	3.80585e-09	5.67982e-08	10.462	MOXD1	NS
HEYL	-0.736822	1.39311	-6.02175	3.85632e-09	5.74719e-08	10.4494	HEYL	NS
DUSP14	-0.556097	3.61088	-6.02144	3.86315e-09	5.74943e-08	10.4477	DUSP14	NS
ANXA13	-1.9951	-5.57203	-6.02085	3.87616e-09	5.76085e-08	10.4445	ANXA13	significant
ACOT7	-0.555452	5.26998	-6.02017	3.89119e-09	5.77524e-08	10.4407	ACOT7	NS
BEST1	-0.600481	-0.0720638	-6.01954	3.90497e-09	5.78772e-08	10.4373	BEST1	NS
MSC	-1.19892	1.81226	-6.01695	3.96289e-09	5.86552e-08	10.4232	MSC	NS
CHST3	-0.877091	1.05635	-6.01269	4.05978e-09	6.00069e-08	10.4	CHST3	NS
POMGNT1	0.374436	5.60398	6.01066	4.10665e-09	6.06167e-08	10.389	POMGNT1	NS
MXRA7	-0.608691	5.22471	-6.01023	4.11675e-09	6.06486e-08	10.3866	MXRA7	NS
ACSBG1	1.57895	-1.53344	6.01008	4.12006e-09	6.06486e-08	10.3858	ACSBG1	significant
GPR1	-1.69994	-2.04555	-6.00983	4.12591e-09	6.0652e-08	10.3845	GPR1	significant
GJB4	1.6635	1.28861	6.00762	4.17803e-09	6.13346e-08	10.3724	GJB4	significant
PSMC3	-0.355506	6.82693	-6.00653	4.20379e-09	6.16289e-08	10.3665	PSMC3	NS
KIF1B	-0.487044	2.41822	-6.00609	4.2144e-09	6.17007e-08	10.3641	KIF1B	NS
PLP1	-2.00008	-4.53755	-6.00582	4.22069e-09	6.17089e-08	10.3627	PLP1	significant
SIGLEC10	-1.11609	0.357854	-6.00546	4.22949e-09	6.1754e-08	10.3607	SIGLEC10	NS
TIMP2	-1.01437	5.45478	-6.00402	4.26399e-09	6.21736e-08	10.3529	TIMP2	NS
HLA-DMB	-1.05625	4.36309	-6.0031	4.28637e-09	6.24155e-08	10.3478	HLA-DMB	NS
PRPF4	-0.434636	3.8773	-5.9997	4.36953e-09	6.35408e-08	10.3294	PRPF4	NS
NCF1	-1.05075	1.4604	-5.99893	4.38868e-09	6.37333e-08	10.3252	NCF1	NS
LDLRAD3	-0.799948	1.06804	-5.99532	4.47904e-09	6.48816e-08	10.3056	LDLRAD3	NS
CFLAR	-0.492629	4.70515	-5.99529	4.47978e-09	6.48816e-08	10.3054	CFLAR	NS
SIM2	0.988142	1.5262	5.99194	4.5655e-09	6.60345e-08	10.2872	SIM2	NS
CAPN10	0.36592	3.64487	5.99004	4.61474e-09	6.65458e-08	10.2769	CAPN10	NS
RHOT2	0.344913	5.92568	5.98996	4.61698e-09	6.65458e-08	10.2765	RHOT2	NS
PRDX4	-0.463429	6.62606	-5.98982	4.62057e-09	6.65458e-08	10.2757	PRDX4	NS
FA2H	1.32085	1.9403	5.98963	4.62552e-09	6.65458e-08	10.2747	FA2H	NS
VEPH1	-1.38019	-0.89347	-5.98928	4.63473e-09	6.65896e-08	10.2728	VEPH1	NS
GAK	0.310422	5.87978	5.98788	4.67136e-09	6.70266e-08	10.2652	GAK	NS
TPM1	-0.755536	6.73748	-5.98663	4.70456e-09	6.74133e-08	10.2584	TPM1	NS
IGSF6	-0.842596	0.731683	-5.98633	4.71262e-09	6.74392e-08	10.2568	IGSF6	NS
FCGR2B	-1.09856	1.74269	-5.98384	4.77917e-09	6.83009e-08	10.2433	FCGR2B	NS
AIF1	-1.02696	4.3742	-5.9819	4.83201e-09	6.89647e-08	10.2328	AIF1	NS
PRF1	-1.22408	0.961377	-5.98059	4.86774e-09	6.9311e-08	10.2257	PRF1	NS
SET	-0.4666	7.57001	-5.98054	4.86911e-09	6.9311e-08	10.2254	SET	NS
UNC93B1	0.512999	5.39561	5.98028	4.87622e-09	6.93207e-08	10.224	UNC93B1	NS
COL1A2	-1.18899	7.99687	-5.97939	4.90097e-09	6.95809e-08	10.2191	COL1A2	NS
TGFBI	-1.16127	6.41802	-5.97623	4.98896e-09	7.0737e-08	10.2021	TGFBI	NS
ENTPD1	-0.6227	2.69877	-5.97584	4.99987e-09	7.07987e-08	10.2	ENTPD1	NS
USP14	-0.502635	4.66943	-5.97429	5.04379e-09	7.1327e-08	10.1916	USP14	NS
LENG9	0.560962	2.31945	5.96991	5.17007e-09	7.30171e-08	10.1678	LENG9	NS
PDHX	-0.411774	3.64797	-5.96759	5.23799e-09	7.38796e-08	10.1553	PDHX	NS
MAPRE2	-0.676347	2.34752	-5.9627	5.38427e-09	7.58437e-08	10.1288	MAPRE2	NS
ST8SIA4	-0.7547	0.345619	-5.95694	5.56172e-09	7.82411e-08	10.0977	ST8SIA4	NS
SULT1A2	1.37208	-0.107858	5.95418	5.64858e-09	7.93597e-08	10.0828	SULT1A2	NS
ELMO3	0.78275	4.06646	5.94999	5.78338e-09	8.11479e-08	10.0602	ELMO3	NS
ANXA1	-1.07224	7.42897	-5.94737	5.86899e-09	8.21623e-08	10.0461	ANXA1	NS
KCNE4	-1.04795	0.0469972	-5.94731	5.87091e-09	8.21623e-08	10.0458	KCNE4	NS
PPP6C	-0.348877	3.97798	-5.94475	5.9562e-09	8.32479e-08	10.0319	PPP6C	NS
ARHGAP28	-1.13417	-0.59763	-5.94408	5.97858e-09	8.34527e-08	10.0283	ARHGAP28	NS
LRFN2	2.00422	-3.48886	5.9431	6.01142e-09	8.38026e-08	10.0231	LRFN2	significant
MTHFD1L	-0.549229	3.85069	-5.94079	6.0901e-09	8.47899e-08	10.0106	MTHFD1L	NS
NLRP3	-1.05803	-0.828598	-5.93669	6.23167e-09	8.66491e-08	9.98851	NLRP3	NS
DYNC1LI1	-0.349154	4.0229	-5.93632	6.24458e-09	8.67168e-08	9.98652	DYNC1LI1	NS
CD274	-1.16021	0.859126	-5.935	6.29108e-09	8.72503e-08	9.9794	CD274	NS
MCFD2	-0.495014	4.43973	-5.93338	6.34842e-09	8.79326e-08	9.97069	MCFD2	NS
IL13RA1	-0.528738	4.49683	-5.93117	6.42758e-09	8.89149e-08	9.95879	IL13RA1	NS
FOLR3	-2.24014	-4.8023	-5.92968	6.48157e-09	8.95469e-08	9.95077	FOLR3	significant
POU3F1	1.70752	-0.869599	5.92902	6.50547e-09	8.97622e-08	9.94723	POU3F1	significant
PALLD	-0.854033	4.74507	-5.92592	6.61978e-09	9.12227e-08	9.93051	PALLD	NS
ATP6V0D2	-1.37706	-3.40895	-5.92355	6.70821e-09	9.23234e-08	9.91777	ATP6V0D2	NS
RUSC2	-0.640503	1.82086	-5.92251	6.74748e-09	9.27456e-08	9.91217	RUSC2	NS
FGF5	-1.94653	-5.67526	-5.91901	6.8808e-09	9.44578e-08	9.89339	FGF5	significant
COLEC12	-1.34219	-0.21992	-5.91711	6.95429e-09	9.53376e-08	9.88319	COLEC12	NS
MAP1A	-0.911521	-0.363353	-5.91681	6.96597e-09	9.53376e-08	9.88158	MAP1A	NS
TDRD7	-0.464727	2.41737	-5.91667	6.9714e-09	9.53376e-08	9.88084	TDRD7	NS
UHRF2	-0.453445	3.5907	-5.91151	7.17551e-09	9.79623e-08	9.85314	UHRF2	NS
PPFIBP2	0.936283	4.64386	5.91137	7.18148e-09	9.79623e-08	9.85234	PPFIBP2	NS
MYO1F	-0.740073	1.80352	-5.90865	7.29131e-09	9.9335e-08	9.83777	MYO1F	NS
HSPA5	-0.438117	7.57973	-5.90805	7.31579e-09	9.95427e-08	9.83456	HSPA5	NS
ALDH16A1	0.407296	5.13511	5.90727	7.34767e-09	9.98505e-08	9.83038	ALDH16A1	NS
EXOSC3	-0.5155	4.68063	-5.90685	7.36515e-09	9.99622e-08	9.8281	EXOSC3	NS
LAMA1	-1.47466	-0.873343	-5.9062	7.39204e-09	1.00201e-07	9.8246	LAMA1	NS
ARL13B	-0.604968	1.43788	-5.90439	7.46695e-09	1.0109e-07	9.81493	ARL13B	NS
OFD1	0.392351	4.44331	5.90127	7.59804e-09	1.02735e-07	9.79822	OFD1	NS
ZNF480	0.493202	3.80314	5.8997	7.66524e-09	1.03509e-07	9.78977	ZNF480	NS
HES1	0.608572	6.3103	5.89948	7.67445e-09	1.03509e-07	9.78862	HES1	NS
PGM3	-0.449381	3.68598	-5.89643	7.80632e-09	1.05105e-07	9.77227	PGM3	NS
MMP28	1.24704	3.97945	5.89624	7.81465e-09	1.05105e-07	9.77125	MMP28	NS
SACS	-0.882376	0.536961	-5.89607	7.82196e-09	1.05105e-07	9.77035	SACS	NS
ADAM19	-1.1234	1.63729	-5.89487	7.87478e-09	1.05514e-07	9.76389	ADAM19	NS
IL17RD	-0.819726	-0.474183	-5.89466	7.88379e-09	1.05514e-07	9.7628	IL17RD	NS
P2RY10	-1.4733	-2.06247	-5.89466	7.88383e-09	1.05514e-07	9.76279	P2RY10	NS
DDR2	-0.998187	0.614958	-5.89448	7.89152e-09	1.05514e-07	9.76186	DDR2	NS
RHEBL1	-0.725214	0.803002	-5.89205	7.99925e-09	1.06822e-07	9.74884	RHEBL1	NS
MT1H	-2.01326	-0.250003	-5.8835	8.3899e-09	1.119e-07	9.70309	MT1H	significant
NNMT	-1.28774	6.08204	-5.88317	8.4053e-09	1.11967e-07	9.70133	NNMT	NS
B3GNT3	1.33026	4.38052	5.88213	8.45424e-09	1.1248e-07	9.69576	B3GNT3	NS
KRT13	2.58841	6.55832	5.87997	8.55669e-09	1.13703e-07	9.6842	KRT13	significant
NUP98	-0.354448	4.78617	-5.87944	8.58157e-09	1.13893e-07	9.68142	NUP98	NS
DOK3	-0.669406	1.67957	-5.87864	8.62014e-09	1.14264e-07	9.67711	DOK3	NS
ARHGAP6	1.08344	-0.361584	5.87656	8.72054e-09	1.1538e-07	9.666	ARHGAP6	NS
MAP4	-0.366814	5.94499	-5.8763	8.73309e-09	1.1538e-07	9.66462	MAP4	NS
LOXL3	-0.677816	0.788378	-5.87623	8.73635e-09	1.1538e-07	9.66426	LOXL3	NS
CACNA1D	1.74017	-1.40639	5.87503	8.79481e-09	1.1601e-07	9.65786	CACNA1D	significant
AGER	0.570897	2.04127	5.87296	8.89674e-09	1.17211e-07	9.64681	AGER	NS
ETV2	0.521421	1.30919	5.87252	8.91869e-09	1.17357e-07	9.64444	ETV2	NS
NUDT11	-1.42115	-1.90419	-5.87098	8.99542e-09	1.18222e-07	9.63622	NUDT11	NS
FOXQ1	1.5866	2.87061	5.86892	9.09896e-09	1.19438e-07	9.62524	FOXQ1	significant
ADCY9	-0.695603	1.07898	-5.86849	9.12103e-09	1.19582e-07	9.62292	ADCY9	NS
NDUFA3	0.343726	7.88012	5.86783	9.15426e-09	1.19872e-07	9.61943	NDUFA3	NS
CYP3A5	1.54536	1.97176	5.86672	9.21114e-09	1.20328e-07	9.61349	CYP3A5	significant
HOXD13	-1.98965	-1.90599	-5.86671	9.21135e-09	1.20328e-07	9.61346	HOXD13	significant
MPST	0.399556	5.86925	5.86401	9.35052e-09	1.21997e-07	9.59908	MPST	NS
GNG4	-1.73951	-0.172756	-5.86359	9.37252e-09	1.21997e-07	9.59682	GNG4	significant
ZC3HAV1	-0.433422	3.5098	-5.86358	9.37306e-09	1.21997e-07	9.59677	ZC3HAV1	NS
2	2.39516	-0.523242	5.86299	9.40384e-09	1.2225e-07	9.59362	2	significant
ALOX5AP	-1.13775	3.10765	-5.86118	9.49905e-09	1.23339e-07	9.58396	ALOX5AP	NS
SMC6	-0.495811	3.08362	-5.85826	9.65394e-09	1.252e-07	9.56844	SMC6	NS
SYTL3	-0.674231	0.965848	-5.85717	9.71274e-09	1.25811e-07	9.56262	SYTL3	NS
MYO1B	-0.805462	3.83019	-5.85572	9.79135e-09	1.26677e-07	9.55488	MYO1B	NS
BOC	-1.02528	1.1368	-5.85489	9.83632e-09	1.27107e-07	9.55049	BOC	NS
LYN	-0.796988	3.22626	-5.85276	9.95346e-09	1.28466e-07	9.53913	LYN	NS
TCN1	2.36627	0.67518	5.85224	9.98202e-09	1.28681e-07	9.53638	TCN1	significant
LAG3	-1.16134	1.07792	-5.85039	1.00851e-08	1.29794e-07	9.52653	LAG3	NS
IVL	1.9338	3.65341	5.85018	1.00969e-08	1.29794e-07	9.52541	IVL	significant
CCL2	-1.05011	4.37003	-5.84985	1.01153e-08	1.29794e-07	9.52366	CCL2	NS
IPPK	-0.565279	2.88254	-5.84983	1.01165e-08	1.29794e-07	9.52354	IPPK	NS
ERG	-0.661319	0.668814	-5.84811	1.02136e-08	1.30877e-07	9.51438	ERG	NS
IFITM1	-1.04045	6.92429	-5.8479	1.02251e-08	1.30877e-07	9.5133	IFITM1	NS
CD209	-1.25529	-0.447436	-5.84746	1.02501e-08	1.31041e-07	9.51096	CD209	NS
TNFSF4	-1.03757	-0.688352	-5.84521	1.0379e-08	1.32532e-07	9.49897	TNFSF4	NS
NUPR1	-1.03242	5.40286	-5.84412	1.04418e-08	1.33177e-07	9.49318	NUPR1	NS
BDKRB1	-1.01393	0.450158	-5.83855	1.07693e-08	1.37191e-07	9.46356	BDKRB1	NS
CXCL12	-1.22406	2.4679	-5.83741	1.08372e-08	1.37893e-07	9.45753	CXCL12	NS
UPK2	2.4	5.81386	5.83667	1.08818e-08	1.38298e-07	9.45359	UPK2	significant
MELK	-0.754389	3.54396	-5.83621	1.09093e-08	1.38485e-07	9.45117	MELK	NS
PCMT1	-0.376292	5.27342	-5.83543	1.09568e-08	1.38923e-07	9.44701	PCMT1	NS
GDPD2	1.8979	-0.620473	5.83405	1.10403e-08	1.3968e-07	9.43972	GDPD2	significant
ZFPM1	0.457775	1.26512	5.83402	1.10424e-08	1.3968e-07	9.43954	ZFPM1	NS
PGBD5	-1.23941	-1.29253	-5.83355	1.1071e-08	1.39781e-07	9.43706	PGBD5	NS
SLC15A1	1.54217	0.714956	5.83347	1.10762e-08	1.39781e-07	9.4366	SLC15A1	significant
GRHPR	-0.403867	5.94709	-5.83085	1.12379e-08	1.41656e-07	9.4227	GRHPR	NS
DQX1	1.20105	1.1095	5.82833	1.13957e-08	1.43477e-07	9.40933	DQX1	NS
PARVG	-0.94784	1.999	-5.82772	1.14341e-08	1.43723e-07	9.40611	PARVG	NS
KCNJ8	-0.903777	0.862064	-5.8276	1.14419e-08	1.43723e-07	9.40545	KCNJ8	NS
KIF2A	-0.588238	2.84533	-5.82244	1.17727e-08	1.47706e-07	9.37812	KIF2A	NS
GAS7	-1.02051	0.522393	-5.82191	1.1807e-08	1.47965e-07	9.37533	GAS7	NS
SLC43A3	-0.78378	3.12626	-5.8214	1.18404e-08	1.48211e-07	9.37262	SLC43A3	NS
RRAS2	-0.665026	3.99174	-5.82043	1.19039e-08	1.48834e-07	9.36748	RRAS2	NS
CNKSR1	0.689871	4.35369	5.81758	1.20928e-08	1.5102e-07	9.35239	CNKSR1	NS
CYP27A1	-0.939826	2.19006	-5.81701	1.21311e-08	1.51324e-07	9.34935	CYP27A1	NS
PHACTR1	-0.786858	-0.316422	-5.81578	1.22136e-08	1.52077e-07	9.34286	PHACTR1	NS
TAGAP	-1.00587	-0.302346	-5.81569	1.22197e-08	1.52077e-07	9.34237	TAGAP	NS
KRT19	1.15595	10.7176	5.81374	1.23521e-08	1.53547e-07	9.33204	KRT19	NS
MCL1	-0.464688	6.82869	-5.8115	1.25054e-08	1.55274e-07	9.32021	MCL1	NS
GPX2	2.26107	6.16914	5.80696	1.28228e-08	1.59032e-07	9.29618	GPX2	significant
TLN1	-0.456574	6.40052	-5.80267	1.31296e-08	1.6265e-07	9.2735	TLN1	NS
OSMR	-1.06526	2.81005	-5.80143	1.32192e-08	1.63572e-07	9.26698	OSMR	NS
LTA	-1.20996	-2.07761	-5.80106	1.32462e-08	1.63637e-07	9.26503	LTA	NS
MT1X	-1.0758	6.41164	-5.80094	1.32548e-08	1.63637e-07	9.26441	MT1X	NS
PLEKHG6	0.929703	4.1421	5.80014	1.33134e-08	1.64173e-07	9.26017	PLEKHG6	NS
TTLL7	-1.00643	0.214589	-5.79814	1.34609e-08	1.65803e-07	9.2496	TTLL7	NS
IPO11	-0.333235	3.07805	-5.79739	1.35166e-08	1.66299e-07	9.24565	IPO11	NS
FCGR3B	-1.40309	-0.489271	-5.79701	1.35451e-08	1.66459e-07	9.24363	FCGR3B	NS
GLT1D1	-1.24289	-3.69307	-5.79637	1.35927e-08	1.66855e-07	9.24026	GLT1D1	NS
14	1.79591	1.11592	5.79559	1.36512e-08	1.67383e-07	9.23614	14	significant
MAN1A1	-0.802719	3.35343	-5.79246	1.38889e-08	1.70103e-07	9.2196	MAN1A1	NS
CORO1B	0.341297	6.57168	5.79065	1.40277e-08	1.71609e-07	9.21006	CORO1B	NS
RAB30	-0.686827	0.681166	-5.78907	1.41498e-08	1.72817e-07	9.20175	RAB30	NS
TRIM31	1.83995	1.7009	5.78896	1.41585e-08	1.72817e-07	9.20116	TRIM31	significant
TEKT5	1.71164	-0.886775	5.7872	1.42961e-08	1.74299e-07	9.19189	TEKT5	significant
SLC25A43	-0.64682	3.03557	-5.78645	1.43557e-08	1.74828e-07	9.1879	SLC25A43	NS
BCAM	0.853595	6.34069	5.78458	1.4504e-08	1.76435e-07	9.17805	BCAM	NS
IRF3	0.328239	6.60976	5.77749	1.50793e-08	1.83227e-07	9.14075	IRF3	NS
GSN	-0.60534	7.26212	-5.7771	1.51119e-08	1.83416e-07	9.13869	GSN	NS
ASB13	0.422143	4.32413	5.77556	1.52403e-08	1.84767e-07	9.13057	ASB13	NS
VMO1	-0.963802	1.42861	-5.77228	1.55168e-08	1.87908e-07	9.11333	VMO1	NS
USP1	-0.571024	3.75456	-5.77155	1.55791e-08	1.88451e-07	9.10949	USP1	NS
FAIM2	-1.5295	-2.26982	-5.76914	1.57868e-08	1.9075e-07	9.0968	FAIM2	significant
KRTCAP3	1.15318	5.21122	5.76887	1.58105e-08	1.90823e-07	9.09536	KRTCAP3	NS
HLA-DPA1	-1.10635	6.01654	-5.76848	1.58441e-08	1.91014e-07	9.09333	HLA-DPA1	NS
HMGA2	-2.35565	-2.03529	-5.76601	1.60601e-08	1.93402e-07	9.08035	HMGA2	significant
MCM2	-0.644017	4.56794	-5.75971	1.66243e-08	1.99974e-07	9.04724	MCM2	NS
SLC9A1	0.438207	5.17301	5.75752	1.68244e-08	2.02156e-07	9.03577	SLC9A1	NS
GLS2	0.985566	0.665195	5.75697	1.68751e-08	2.02539e-07	9.03289	GLS2	NS
SEMA6A	1.1074	2.09876	5.75592	1.6973e-08	2.03426e-07	9.02735	SEMA6A	NS
PDZRN3	-1.06136	1.06649	-5.75577	1.69867e-08	2.03426e-07	9.02657	PDZRN3	NS
FOXN2	-0.547508	1.80002	-5.75477	1.708e-08	2.04317e-07	9.02132	FOXN2	NS
PLA2G4C	-0.791374	1.42197	-5.75102	1.7434e-08	2.0832e-07	9.00166	PLA2G4C	NS
CHMP2A	0.30746	7.49443	5.74922	1.76069e-08	2.10015e-07	8.9922	CHMP2A	NS
PTPRZ1	-2.42604	-3.28577	-5.74913	1.76148e-08	2.10015e-07	8.99177	PTPRZ1	significant
PLCL1	-0.78668	-1.78611	-5.74837	1.76886e-08	2.10662e-07	8.98777	PLCL1	NS
LAP3	-0.622064	5.59202	-5.74544	1.79745e-08	2.13832e-07	8.9724	LAP3	NS
GABRP	-2.31568	-1.82835	-5.74007	1.85098e-08	2.19957e-07	8.94427	GABRP	significant
IGF2BP3	-2.07036	-0.640983	-5.73976	1.85405e-08	2.20079e-07	8.94268	IGF2BP3	significant
AADAT	0.74599	1.83466	5.73909	1.86087e-08	2.20646e-07	8.93917	AADAT	NS
CRYAB	-1.05845	3.86893	-5.73524	1.90041e-08	2.25028e-07	8.91902	CRYAB	NS
FGD1	-0.687292	1.58489	-5.73509	1.90199e-08	2.25028e-07	8.91822	FGD1	NS
AEBP1	-1.21087	5.55252	-5.73485	1.90452e-08	2.25079e-07	8.91695	AEBP1	NS
NR3C1	-0.772428	2.06987	-5.7305	1.95024e-08	2.29984e-07	8.89421	NR3C1	NS
BNC2	-1.1908	-1.63855	-5.73049	1.95028e-08	2.29984e-07	8.89419	BNC2	NS
MPZL1	-0.473856	5.90378	-5.72985	1.95717e-08	2.30544e-07	8.89081	MPZL1	NS
GYPC	-0.873226	3.10145	-5.72919	1.96418e-08	2.31118e-07	8.88738	GYPC	NS
ARHGAP29	-0.876075	1.8726	-5.72572	2.00173e-08	2.35133e-07	8.86924	ARHGAP29	NS
ACOXL	1.6819	0.149381	5.72563	2.00266e-08	2.35133e-07	8.86879	ACOXL	significant
TNFSF8	-1.27352	-1.65153	-5.71961	2.06949e-08	2.42715e-07	8.83734	TNFSF8	NS
DTL	-0.692722	2.34804	-5.71896	2.0768e-08	2.43309e-07	8.83396	DTL	NS
CCL8	-1.39806	-0.0999924	-5.71836	2.08368e-08	2.43849e-07	8.83079	CCL8	NS
STX11	-0.863532	0.509996	-5.71798	2.08793e-08	2.44082e-07	8.82884	STX11	NS
RPL3	0.306974	10.918	5.71529	2.11873e-08	2.47414e-07	8.81481	RPL3	NS
RSAD2	-1.10255	2.03292	-5.71289	2.14655e-08	2.50392e-07	8.80231	RSAD2	NS
ANP32B	-0.412594	7.14657	-5.70836	2.20013e-08	2.56034e-07	8.77868	ANP32B	NS
SCN2B	-1.58597	-6.79302	-5.70823	2.20178e-08	2.56034e-07	8.77797	SCN2B	significant
PIM2	-0.587995	3.43677	-5.7082	2.20203e-08	2.56034e-07	8.77786	PIM2	NS
XRCC4	-0.399417	2.60776	-5.70441	2.24795e-08	2.61091e-07	8.75808	XRCC4	NS
ALOX5	0.895625	4.87324	5.70256	2.27067e-08	2.63446e-07	8.74845	ALOX5	NS
AFAP1	-0.667626	2.05325	-5.70123	2.28712e-08	2.6507e-07	8.74153	AFAP1	NS
GPM6B	-0.810571	-0.134941	-5.69944	2.30947e-08	2.67373e-07	8.73222	GPM6B	NS
PTPRD	-1.45669	-2.78067	-5.69916	2.31297e-08	2.67491e-07	8.73077	PTPRD	NS
IKZF1	-1.00848	-0.0109913	-5.69838	2.32274e-08	2.68333e-07	8.72673	IKZF1	NS
COPZ2	-0.87632	3.77217	-5.69688	2.34184e-08	2.70251e-07	8.71888	COPZ2	NS
RABEP1	-0.363479	3.24734	-5.69491	2.36697e-08	2.72859e-07	8.70866	RABEP1	NS
PANX1	-0.54724	3.04221	-5.69217	2.40246e-08	2.76655e-07	8.6944	PANX1	NS
TRAK1	0.628807	4.83851	5.69084	2.4198e-08	2.78117e-07	8.68751	TRAK1	NS
IL6	-1.7737	1.20557	-5.6908	2.42032e-08	2.78117e-07	8.6873	IL6	significant
EPS8L1	0.906416	5.67176	5.6906	2.42301e-08	2.7813e-07	8.68624	EPS8L1	NS
ZNF784	0.407623	2.42983	5.69027	2.42731e-08	2.78328e-07	8.68454	ZNF784	NS
CHMP4C	0.689664	3.84409	5.68869	2.44818e-08	2.80423e-07	8.67634	CHMP4C	NS
TMEM129	0.389496	4.59073	5.68415	2.50919e-08	2.86891e-07	8.65276	TMEM129	NS
CRY2	-0.394927	2.64399	-5.68405	2.51056e-08	2.86891e-07	8.65224	CRY2	NS
KIF18A	-0.704282	1.15974	-5.6839	2.51263e-08	2.86891e-07	8.65145	KIF18A	NS
PTP4A1	-0.692604	5.39844	-5.6832	2.52218e-08	2.87677e-07	8.64781	PTP4A1	NS
FGF7	-1.46222	0.505882	-5.68219	2.53603e-08	2.88952e-07	8.64257	FGF7	NS
CD37	-0.988297	2.96314	-5.67828	2.59036e-08	2.94831e-07	8.62226	CD37	NS
PIGK	-0.54046	3.19678	-5.67748	2.6016e-08	2.95798e-07	8.61811	PIGK	NS
SCRIB	0.410502	6.06631	5.67687	2.6102e-08	2.96464e-07	8.61495	SCRIB	NS
ADAMDEC1	-1.52825	0.153148	-5.67127	2.69045e-08	3.05257e-07	8.58595	ADAMDEC1	significant
QKI	-0.557414	3.64281	-5.66711	2.75169e-08	3.11877e-07	8.56439	QKI	NS
CPNE8	-0.969249	0.706838	-5.66596	2.76882e-08	3.1349e-07	8.55845	CPNE8	NS
NOTCH2	-0.6129	2.94746	-5.66377	2.8018e-08	3.16891e-07	8.54711	NOTCH2	NS
MAP3K3	-0.431894	2.89762	-5.66322	2.81015e-08	3.17503e-07	8.54426	MAP3K3	NS
PTOV1	0.292586	7.18997	5.663	2.81349e-08	3.17547e-07	8.54312	PTOV1	NS
GGT6	1.71815	3.55267	5.66116	2.84156e-08	3.20108e-07	8.53361	GGT6	significant
NRXN1	-1.80796	-6.31319	-5.66113	2.8421e-08	3.20108e-07	8.53343	NRXN1	significant
FER	-0.481325	0.846419	-5.6588	2.87812e-08	3.23826e-07	8.52137	FER	NS
TELO2	0.3349	4.96601	5.65476	2.94159e-08	3.30623e-07	8.50048	TELO2	NS
4	2.42735	-2.0181	5.65202	2.98533e-08	3.35189e-07	8.48635	4	significant
AP4E1	-0.420676	1.07493	-5.65116	2.99932e-08	3.3641e-07	8.48187	AP4E1	NS
CAB39L	0.920486	3.49756	5.64626	3.07964e-08	3.4506e-07	8.45656	CAB39L	NS
EIF2AK2	-0.544516	3.25817	-5.64552	3.0919e-08	3.46075e-07	8.45276	EIF2AK2	NS
DPYSL2	-0.703699	2.88705	-5.64453	3.10834e-08	3.47433e-07	8.44768	DPYSL2	NS
REN	1.6228	-1.50439	5.64441	3.11047e-08	3.47433e-07	8.44702	REN	significant
PDCL	-0.393387	2.95879	-5.64355	3.1249e-08	3.48684e-07	8.44259	PDCL	NS
CRLF3	-0.421052	2.66903	-5.64135	3.16205e-08	3.52464e-07	8.43127	CRLF3	NS
NEXN	-0.894149	1.45143	-5.64104	3.16734e-08	3.52617e-07	8.42967	NEXN	NS
TJP3	1.30344	3.35455	5.64084	3.17079e-08	3.52617e-07	8.42863	TJP3	NS
JRK	0.698549	2.68616	5.6407	3.17322e-08	3.52617e-07	8.4279	JRK	NS
MRPS10	-0.372933	4.55342	-5.63698	3.23744e-08	3.59382e-07	8.40871	MRPS10	NS
SH2D4A	0.689842	3.55001	5.63513	3.2699e-08	3.62612e-07	8.39916	SH2D4A	NS
RHOBTB2	0.690276	3.00554	5.63354	3.298e-08	3.65354e-07	8.39097	RHOBTB2	NS
OMD	-2.00298	-3.8751	-5.6324	3.31832e-08	3.67227e-07	8.38509	OMD	significant
SGIP1	-0.936078	-0.244791	-5.63116	3.34049e-08	3.69302e-07	8.37871	SGIP1	NS
TRABD	0.319494	5.26764	5.62959	3.36874e-08	3.72044e-07	8.37065	TRABD	NS
ATP1A4	2.49118	-0.10352	5.62724	3.4116e-08	3.76392e-07	8.35854	ATP1A4	significant
SPIRE1	-0.741736	1.80641	-5.62651	3.42504e-08	3.77489e-07	8.35478	SPIRE1	NS
PSMD5	-0.446139	3.40866	-5.62632	3.42855e-08	3.7749e-07	8.3538	PSMD5	NS
TBCEL	-0.471001	1.49585	-5.62485	3.45568e-08	3.7998e-07	8.34625	TBCEL	NS
HIPK3	-0.460135	2.97026	-5.62472	3.45821e-08	3.7998e-07	8.34555	HIPK3	NS
NAV2	-0.820771	1.46158	-5.62423	3.46718e-08	3.80579e-07	8.34307	NAV2	NS
PRRG2	0.671337	3.52123	5.62245	3.50067e-08	3.83864e-07	8.33387	PRRG2	NS
CREM	-0.446073	4.24994	-5.62068	3.53408e-08	3.87134e-07	8.32478	CREM	NS
EXOC5	-0.481532	3.30957	-5.61855	3.57468e-08	3.91185e-07	8.31384	EXOC5	NS
CRISPLD1	-1.14049	0.140913	-5.6169	3.6065e-08	3.94266e-07	8.30536	CRISPLD1	NS
CEACAM3	-1.58942	-3.7999	-5.61511	3.64127e-08	3.97665e-07	8.29617	CEACAM3	significant
COL4A1	-0.675731	5.49616	-5.61261	3.69042e-08	4.02625e-07	8.28334	COL4A1	NS
RBP1	-1.05083	4.42577	-5.60993	3.74385e-08	4.08042e-07	8.26957	RBP1	NS
CMYA5	0.97023	1.49545	5.60769	3.7892e-08	4.12567e-07	8.25805	CMYA5	NS
CR2	-2.09233	-3.87227	-5.6036	3.87316e-08	4.21249e-07	8.23707	CR2	significant
GULP1	-0.957706	0.682753	-5.60343	3.87674e-08	4.21249e-07	8.23619	GULP1	NS
OLFML3	-1.05714	2.9464	-5.60152	3.91657e-08	4.25149e-07	8.2264	OLFML3	NS
CDCA5	-0.654009	3.92075	-5.60117	3.92383e-08	4.25509e-07	8.22463	CDCA5	NS
SLC25A25	-0.525548	2.80892	-5.60069	3.93402e-08	4.26185e-07	8.22215	SLC25A25	NS
RAP1A	-0.387049	5.43167	-5.59747	4.00244e-08	4.32753e-07	8.20564	RAP1A	NS
ALKBH2	0.334216	4.55744	5.59745	4.00295e-08	4.32753e-07	8.20552	ALKBH2	NS
SGPP1	-0.728154	2.25099	-5.59727	4.00668e-08	4.32753e-07	8.20463	SGPP1	NS
KEL	1.28205	-1.94784	5.59672	4.01846e-08	4.33592e-07	8.20182	KEL	NS
C1orf162	-0.839948	2.69008	-5.59451	4.06631e-08	4.38317e-07	8.19049	C1orf162	NS
IL27RA	-0.780671	1.83563	-5.59157	4.13079e-08	4.44823e-07	8.17543	IL27RA	NS
TTLL11	-0.424876	0.890145	-5.59086	4.14646e-08	4.46065e-07	8.17181	TTLL11	NS
NDE1	-0.65533	4.03534	-5.58807	4.20881e-08	4.52077e-07	8.15752	NDE1	NS
CYP4F8	2.95372	0.477667	5.58799	4.21072e-08	4.52077e-07	8.15709	CYP4F8	significant
CLEC4A	-0.771886	0.776909	-5.58723	4.22792e-08	4.53472e-07	8.15319	CLEC4A	NS
KITLG	-0.932814	1.57875	-5.58465	4.28647e-08	4.59295e-07	8.14003	KITLG	NS
CPVL	-0.990342	3.2484	-5.57944	4.40737e-08	4.71643e-07	8.11341	CPVL	NS
ISCA1	-0.350871	4.12592	-5.57931	4.41045e-08	4.71643e-07	8.11274	ISCA1	NS
LIN52	-0.39985	1.88448	-5.57805	4.44021e-08	4.74355e-07	8.1063	LIN52	NS
EHBP1	-0.591163	3.58348	-5.5778	4.44637e-08	4.74543e-07	8.10498	EHBP1	NS
SPAG4	0.758414	4.51323	5.57613	4.48612e-08	4.78312e-07	8.09646	SPAG4	NS
PRTFDC1	-0.960966	1.70177	-5.57555	4.49995e-08	4.79314e-07	8.09351	PRTFDC1	NS
SRC	0.55516	5.96713	5.57399	4.53756e-08	4.82642e-07	8.08555	SRC	NS
NUCB2	-0.424685	5.29397	-5.57388	4.54014e-08	4.82642e-07	8.085	NUCB2	NS
FBXO32	-0.697026	4.43354	-5.5726	4.57144e-08	4.85491e-07	8.07843	FBXO32	NS
CCL5	-1.179	4.16117	-5.57227	4.57938e-08	4.85496e-07	8.07677	CCL5	NS
GIMAP4	-0.688184	2.82292	-5.57223	4.58049e-08	4.85496e-07	8.07654	GIMAP4	NS
WT1	-2.11663	-4.47852	-5.57191	4.58812e-08	4.85827e-07	8.07495	WT1	significant
PPM1K	-0.608132	0.947543	-5.56794	4.68645e-08	4.95753e-07	8.05465	PPM1K	NS
VASP	0.342886	6.4621	5.56617	4.73091e-08	4.99965e-07	8.04562	VASP	NS
LPIN3	0.514178	3.3096	5.56366	4.7946e-08	5.06201e-07	8.03282	LPIN3	NS
FCRLB	1.12846	1.89401	5.56269	4.81938e-08	5.0832e-07	8.02789	FCRLB	NS
DNAJB9	-0.430537	3.04303	-5.5624	4.82668e-08	5.08592e-07	8.02644	DNAJB9	NS
TEAD1	-0.638288	2.56295	-5.56211	4.8342e-08	5.08889e-07	8.02495	TEAD1	NS
MAP2	-1.06664	-0.55586	-5.55894	4.91667e-08	5.17065e-07	8.00877	MAP2	NS
IQCG	-0.505743	2.36749	-5.5584	4.93062e-08	5.1788e-07	8.00606	IQCG	NS
AMT	0.707967	2.78113	5.55827	4.93402e-08	5.1788e-07	8.0054	AMT	NS
SAFB2	0.297584	5.13779	5.55754	4.95325e-08	5.19394e-07	8.00167	SAFB2	NS
PHF19	-0.657992	4.37838	-5.55725	4.96107e-08	5.19709e-07	8.00017	PHF19	NS
GJC1	-0.802226	1.51241	-5.55544	5.00905e-08	5.24225e-07	7.99096	GJC1	NS
COL4A2	-0.654819	5.80667	-5.55492	5.02289e-08	5.25165e-07	7.98832	COL4A2	NS
DDX58	-0.734748	2.33021	-5.55469	5.02914e-08	5.25309e-07	7.98713	DDX58	NS
LY86	-0.95911	1.1333	-5.55322	5.06843e-08	5.28792e-07	7.97968	LY86	NS
GLI2	-1.15521	-2.12562	-5.55308	5.07229e-08	5.28792e-07	7.97895	GLI2	NS
PTPN7	-1.0015	0.879195	-5.5528	5.07998e-08	5.29083e-07	7.97751	PTPN7	NS
TM6SF1	-0.804473	-0.367985	-5.55165	5.11115e-08	5.31816e-07	7.97165	TM6SF1	NS
RGS1	-1.07732	4.33355	-5.54986	5.15992e-08	5.36373e-07	7.96257	RGS1	NS
RRP15	-0.51365	2.61297	-5.54958	5.16771e-08	5.36666e-07	7.96112	RRP15	NS
CAB39	-0.435611	4.46457	-5.54728	5.23114e-08	5.42731e-07	7.94945	CAB39	NS
ANXA3	-1.21277	3.46632	-5.54614	5.263e-08	5.45512e-07	7.94364	ANXA3	NS
FXR1	-0.338931	5.93348	-5.544	5.32326e-08	5.51228e-07	7.93275	FXR1	NS
SERBP1	-0.390002	7.13481	-5.54281	5.35692e-08	5.54182e-07	7.92672	SERBP1	NS
PLAUR	-0.789053	4.92702	-5.53875	5.47367e-08	5.65717e-07	7.9061	PLAUR	NS
MEOX2	-1.60253	-3.09618	-5.53807	5.4935e-08	5.67224e-07	7.90264	MEOX2	significant
ALS2CL	0.762854	4.37529	5.53725	5.51735e-08	5.69142e-07	7.89849	ALS2CL	NS
CXCL10	-1.57005	3.54102	-5.53617	5.54926e-08	5.71887e-07	7.89298	CXCL10	significant
TAF5	-0.379268	0.88608	-5.53212	5.66977e-08	5.83748e-07	7.87243	TAF5	NS
TTC7A	-0.520263	3.5148	-5.52866	5.77446e-08	5.9396e-07	7.85492	TTC7A	NS
LLGL2	0.652508	5.749	5.52804	5.79361e-08	5.95362e-07	7.85176	LLGL2	NS
UCHL5	-0.461715	4.08473	-5.52681	5.83144e-08	5.9868e-07	7.84553	UCHL5	NS
HLF	-1.11763	-2.61086	-5.52618	5.85112e-08	6.0013e-07	7.84231	HLF	NS
NEIL3	-0.842174	0.114408	-5.52576	5.86412e-08	6.00892e-07	7.84019	NEIL3	NS
RGS4	-1.15886	0.0919271	-5.52445	5.90494e-08	6.045e-07	7.83355	RGS4	NS
GLT8D2	-0.930449	1.76521	-5.52424	5.91146e-08	6.04593e-07	7.8325	GLT8D2	NS
PRKD2	0.297422	5.68301	5.52375	5.92667e-08	6.05575e-07	7.83004	PRKD2	NS
RAB27A	-0.576263	3.07572	-5.52157	5.99578e-08	6.12057e-07	7.81895	RAB27A	NS
RNASEH1	-0.416253	3.31584	-5.52131	6.00386e-08	6.12302e-07	7.81766	RNASEH1	NS
GNA12	-0.542922	4.27668	-5.52043	6.03201e-08	6.14593e-07	7.81319	GNA12	NS
TGFB2	-1.02237	0.0797387	-5.51993	6.04803e-08	6.15644e-07	7.81065	TGFB2	NS
PIPOX	-0.714689	-1.54361	-5.51926	6.06956e-08	6.17253e-07	7.80725	PIPOX	NS
SH3GLB2	0.466302	6.54115	5.51709	6.13952e-08	6.2378e-07	7.79629	SH3GLB2	NS
CPSF2	-0.497852	3.78754	-5.51438	6.22824e-08	6.32198e-07	7.78257	CPSF2	NS
AIFM3	0.887762	1.85291	5.51319	6.26736e-08	6.35572e-07	7.77658	AIFM3	NS
FASTK	0.298429	6.31915	5.51018	6.36791e-08	6.45162e-07	7.76136	FASTK	NS
CTSK	-0.980674	4.85639	-5.50657	6.49067e-08	6.56982e-07	7.7431	CTSK	NS
S100A4	0.958552	8.34002	5.50229	6.63904e-08	6.7137e-07	7.72149	S100A4	NS
UPK3B	1.74882	5.59108	5.50124	6.67597e-08	6.74473e-07	7.71618	UPK3B	significant
RMI1	-0.554802	2.07618	-5.49989	6.72381e-08	6.78671e-07	7.70935	RMI1	NS
BGN	-0.886085	6.75534	-5.49832	6.77976e-08	6.83679e-07	7.70143	BGN	NS
CHN1	-0.652712	2.3384	-5.49125	7.03717e-08	7.08974e-07	7.6658	CHN1	NS
CD1D	-0.716836	-0.90133	-5.48934	7.10838e-08	7.1548e-07	7.65617	CD1D	NS
LRP12	-0.743535	1.51894	-5.48778	7.16736e-08	7.20744e-07	7.64827	LRP12	NS
ST3GAL1	0.66143	3.55443	5.48561	7.24974e-08	7.28349e-07	7.63734	ST3GAL1	NS
PVR	-0.534099	3.91627	-5.48503	7.27182e-08	7.29888e-07	7.63444	PVR	NS
GNGT2	-0.777849	0.498637	-5.4843	7.29998e-08	7.32034e-07	7.63074	GNGT2	NS
SMC1A	-0.583994	3.73699	-5.48384	7.31749e-08	7.33108e-07	7.62845	SMC1A	NS
LZTS1	-0.75089	0.198551	-5.48272	7.36069e-08	7.36751e-07	7.62282	LZTS1	NS
SSTR2	-0.847001	-2.58937	-5.48144	7.4106e-08	7.4106e-07	7.61636	SSTR2	NS
PLEKHA6	0.868164	2.88735	5.48064	7.44175e-08	7.43486e-07	7.61235	PLEKHA6	NS
DNASE1L3	-1.26855	-0.8832	-5.47853	7.52508e-08	7.5075e-07	7.60171	DNASE1L3	NS
PXK	-0.474416	2.45204	-5.47844	7.52837e-08	7.5075e-07	7.60129	PXK	NS
GPR65	-0.908984	-1.67602	-5.47825	7.53609e-08	7.50826e-07	7.60031	GPR65	NS
SLC4A1AP	-0.327824	3.91913	-5.47779	7.5543e-08	7.51805e-07	7.598	SLC4A1AP	NS
ITGAL	-0.965128	0.866079	-5.47765	7.55986e-08	7.51805e-07	7.5973	ITGAL	NS
NINJ2	-0.874849	1.63732	-5.47685	7.59173e-08	7.54279e-07	7.59328	NINJ2	NS
FGL2	-0.98805	1.21638	-5.47596	7.62753e-08	7.57139e-07	7.58878	FGL2	NS
COPB1	-0.303775	5.52757	-5.47533	7.65254e-08	7.58924e-07	7.58565	COPB1	NS
RNASE2	-1.4788	-1.01437	-5.475	7.66609e-08	7.5957e-07	7.58396	RNASE2	NS
FCRL3	-1.44564	-3.168	-5.47315	7.74099e-08	7.66287e-07	7.57466	FCRL3	NS
ZNF211	0.512791	2.89839	5.4723	7.77546e-08	7.6861e-07	7.57041	ZNF211	NS
SLAMF1	-1.07338	-1.79255	-5.47223	7.7787e-08	7.6861e-07	7.57002	SLAMF1	NS
KRT8	0.811221	9.86178	5.46839	7.9371e-08	7.83543e-07	7.55075	KRT8	NS
VIPR1	1.12104	2.458	5.46713	7.98985e-08	7.8803e-07	7.54441	VIPR1	NS
CD99L2	-0.524812	3.01993	-5.46448	8.10195e-08	7.98357e-07	7.5311	CD99L2	NS
SLC29A3	0.610657	3.50292	5.46229	8.19535e-08	8.06823e-07	7.52014	SLC29A3	NS
RALA	-0.384443	4.70527	-5.46163	8.22403e-08	8.08909e-07	7.5168	RALA	NS
PIGZ	0.689102	2.30548	5.46058	8.26956e-08	8.12646e-07	7.51152	PIGZ	NS
CHST7	-0.616122	0.332689	-5.45968	8.30856e-08	8.15736e-07	7.50702	CHST7	NS
FILIP1L	-0.826523	2.86791	-5.45906	8.33544e-08	8.17631e-07	7.50394	FILIP1L	NS
CD33	-0.920432	0.331558	-5.4586	8.3557e-08	8.18874e-07	7.50162	CD33	NS
SCNN1B	1.57961	3.54775	5.45742	8.40776e-08	8.23228e-07	7.49568	SCNN1B	significant
ADAMTSL1	-1.04173	-1.29716	-5.45719	8.41783e-08	8.23467e-07	7.49454	ADAMTSL1	NS
OSM	-1.09329	0.125416	-5.45508	8.5115e-08	8.31876e-07	7.48396	OSM	NS
CRISPLD2	-0.83177	3.10834	-5.45446	8.53918e-08	8.33826e-07	7.48085	CRISPLD2	NS
SLC7A4	1.68747	-0.0452033	5.45275	8.61619e-08	8.40262e-07	7.47227	SLC7A4	significant
RSRC1	-0.431843	4.14722	-5.45265	8.62067e-08	8.40262e-07	7.47178	RSRC1	NS
DYSF	-0.604966	2.28139	-5.45033	8.72593e-08	8.49754e-07	7.46018	DYSF	NS
CHSY1	-0.450909	3.32799	-5.4501	8.73646e-08	8.50012e-07	7.45903	CHSY1	NS
DNAJC4	0.313824	5.58887	5.44969	8.7553e-08	8.51079e-07	7.45697	DNAJC4	NS
ADAMTSL3	-1.25969	-3.25984	-5.44924	8.77588e-08	8.52311e-07	7.45472	ADAMTSL3	NS
PNCK	1.64341	2.09408	5.44759	8.8523e-08	8.58959e-07	7.44644	PNCK	significant
STK3	-0.453368	3.55101	-5.44645	8.90503e-08	8.6258e-07	7.44076	STK3	NS
CLEC5A	-1.0816	-0.680971	-5.44644	8.9056e-08	8.6258e-07	7.4407	CLEC5A	NS
TOM1	-0.372129	4.71939	-5.44371	9.03412e-08	8.74244e-07	7.427	TOM1	NS
PTPN12	-0.469343	4.67068	-5.44313	9.06153e-08	8.7611e-07	7.42411	PTPN12	NS
CST7	-1.01859	1.89936	-5.44234	9.09884e-08	8.7893e-07	7.42018	CST7	NS
HCST	-0.895393	3.4848	-5.43948	9.23619e-08	8.914e-07	7.40586	HCST	NS
IL2RB	-0.951621	0.980532	-5.43866	9.27568e-08	8.94411e-07	7.40179	IL2RB	NS
KIFAP3	-0.485789	3.52039	-5.43698	9.35748e-08	9.01493e-07	7.3934	KIFAP3	NS
SPN	-0.898403	0.0452635	-5.43603	9.40422e-08	9.05188e-07	7.38863	SPN	NS
BLCAP	0.45638	6.63246	5.43479	9.46562e-08	9.10285e-07	7.38242	BLCAP	NS
GRK5	-0.587467	2.05539	-5.43452	9.4787e-08	9.10732e-07	7.3811	GRK5	NS
FAM118B	-0.383728	3.02541	-5.4332	9.54469e-08	9.16256e-07	7.37447	FAM118B	NS
APP	-0.546515	7.62416	-5.43295	9.55688e-08	9.16611e-07	7.37325	APP	NS
ITGA11	-1.13219	0.811181	-5.43188	9.61051e-08	9.20936e-07	7.3679	ITGA11	NS
SGCD	-1.44946	-1.69307	-5.43032	9.68939e-08	9.2755e-07	7.36009	SGCD	NS
DGAT2	0.854422	4.25617	5.43017	9.69672e-08	9.2755e-07	7.35937	DGAT2	NS
CAV1	-0.977788	5.12394	-5.42908	9.75209e-08	9.3202e-07	7.35392	CAV1	NS
UBE2V2	-0.426005	5.46216	-5.42873	9.77013e-08	9.32917e-07	7.35216	UBE2V2	NS
LUZP2	1.82675	-2.6086	5.42802	9.80621e-08	9.35535e-07	7.34864	LUZP2	significant
ALDH1B1	-0.620957	3.75258	-5.42633	9.89339e-08	9.43018e-07	7.34018	ALDH1B1	NS
MACF1	-0.4034	5.31521	-5.42543	9.9401e-08	9.46634e-07	7.33568	MACF1	NS
UGT1A6	1.70203	3.89244	5.42434	9.99661e-08	9.51103e-07	7.33026	UGT1A6	significant
SEC14L1	-0.357823	4.04944	-5.42419	1.00046e-07	9.51103e-07	7.32949	SEC14L1	NS
SYT11	-0.781143	0.710048	-5.42357	1.00369e-07	9.53332e-07	7.32642	SYT11	NS
FUT9	1.9399	-3.16818	5.4227	1.00824e-07	9.56807e-07	7.3221	FUT9	significant
SH3GL3	-2.17593	-4.54813	-5.42088	1.01787e-07	9.65095e-07	7.31302	SH3GL3	significant
PNRC1	-0.448511	5.47011	-5.42038	1.02052e-07	9.66757e-07	7.31053	PNRC1	NS
ACOT9	-0.553024	4.13407	-5.41962	1.02461e-07	9.69366e-07	7.30671	ACOT9	NS
COL6A1	-0.948467	6.4314	-5.41953	1.02507e-07	9.69366e-07	7.30628	COL6A1	NS
PDE3A	-0.74898	-1.34106	-5.41924	1.02662e-07	9.69984e-07	7.30484	PDE3A	NS
SLA2	-0.931834	-0.762688	-5.41847	1.03075e-07	9.73038e-07	7.301	SLA2	NS
CDK5RAP2	-0.418472	4.17413	-5.4181	1.03272e-07	9.74043e-07	7.29917	CDK5RAP2	NS
CKAP2L	-0.714277	1.98293	-5.41763	1.03527e-07	9.75592e-07	7.29682	CKAP2L	NS
SPP1	-1.24858	5.5389	-5.41644	1.04172e-07	9.80819e-07	7.29088	SPP1	NS
RGMA	-1.34856	-0.571192	-5.4157	1.04573e-07	9.82978e-07	7.28722	RGMA	NS
KIAA1522	0.541118	5.81909	5.41568	1.04584e-07	9.82978e-07	7.28712	KIAA1522	NS
TIPIN	-0.401691	2.72262	-5.41438	1.05294e-07	9.88795e-07	7.28065	TIPIN	NS
TREM2	-0.962743	2.4521	-5.41408	1.0546e-07	9.89491e-07	7.27914	TREM2	NS
COL11A1	-1.80053	0.806218	-5.41279	1.06172e-07	9.95309e-07	7.27271	COL11A1	significant
NRG1	-1.50316	-0.745242	-5.41229	1.06449e-07	9.97037e-07	7.27022	NRG1	significant
GNAT1	1.56417	-6.09716	5.40932	1.0811e-07	1.01172e-06	7.25543	GNAT1	significant
GAB1	-0.551413	1.42834	-5.40792	1.089e-07	1.01823e-06	7.24848	GAB1	NS
YKT6	-0.363346	5.67013	-5.40721	1.09305e-07	1.02112e-06	7.24493	YKT6	NS
KPNA4	-0.374996	3.81522	-5.40524	1.10432e-07	1.03076e-06	7.23514	KPNA4	NS
STAT3	-0.439676	5.32068	-5.40461	1.10793e-07	1.03324e-06	7.23201	STAT3	NS
VKORC1L1	-0.375966	3.43579	-5.40422	1.11018e-07	1.03361e-06	7.23007	VKORC1L1	NS
ECT2	-0.591323	3.80496	-5.40421	1.11024e-07	1.03361e-06	7.23002	ECT2	NS
ERBB3	0.849867	5.40947	5.40375	1.11292e-07	1.0352e-06	7.22773	ERBB3	NS
SHCBP1	-0.618649	2.47294	-5.40261	1.11953e-07	1.03977e-06	7.22206	SHCBP1	NS
RGS20	-1.42709	0.082825	-5.40257	1.11975e-07	1.03977e-06	7.22188	RGS20	NS
KPNA2	-0.519771	6.4879	-5.4005	1.13191e-07	1.05015e-06	7.21156	KPNA2	NS
PTCD2	-0.417624	1.43095	-5.39991	1.13538e-07	1.05247e-06	7.20864	PTCD2	NS
NFIX	-0.725938	2.784	-5.39672	1.15437e-07	1.06894e-06	7.19279	NFIX	NS
SLC39A8	-0.691217	2.50051	-5.39659	1.15512e-07	1.06894e-06	7.19217	SLC39A8	NS
IL32	-0.983776	6.4676	-5.39434	1.1687e-07	1.07995e-06	7.18101	IL32	NS
MCM6	-0.519257	4.29771	-5.39426	1.16918e-07	1.07995e-06	7.18061	MCM6	NS
VCAN	-1.11183	3.59172	-5.39413	1.17002e-07	1.07995e-06	7.17992	VCAN	NS
AIG1	0.441656	5.46282	5.39203	1.18281e-07	1.09081e-06	7.16955	AIG1	NS
SCAP	0.429288	5.54518	5.39107	1.18872e-07	1.09533e-06	7.16478	SCAP	NS
ORMDL3	0.441247	6.15708	5.39087	1.18997e-07	1.09555e-06	7.16377	ORMDL3	NS
SERPINB1	-0.793297	5.18832	-5.38987	1.19618e-07	1.10033e-06	7.1588	SERPINB1	NS
EOMES	-1.23915	-2.76359	-5.38834	1.2057e-07	1.10814e-06	7.15123	EOMES	NS
ISY1	-0.314125	4.74376	-5.3873	1.21222e-07	1.11318e-06	7.14609	ISY1	NS
MAML3	0.61168	1.16332	5.38693	1.21458e-07	1.11439e-06	7.14423	MAML3	NS
PNO1	-0.352739	3.75986	-5.3838	1.23445e-07	1.13167e-06	7.12873	PNO1	NS
ABCA1	-0.570507	1.90276	-5.38263	1.24197e-07	1.1376e-06	7.12292	ABCA1	NS
CRYGS	0.556576	0.646842	5.38198	1.24621e-07	1.14051e-06	7.11967	CRYGS	NS
FCAR	-1.70109	-4.46738	-5.38162	1.2485e-07	1.14164e-06	7.11792	FCAR	significant
NFIB	-0.680272	1.97917	-5.38122	1.25108e-07	1.14303e-06	7.11594	NFIB	NS
CDKL1	-0.694385	0.151538	-5.38081	1.25376e-07	1.1445e-06	7.1139	CDKL1	NS
C1orf112	-0.536153	2.7452	-5.38026	1.25732e-07	1.14667e-06	7.11119	C1orf112	NS
RACGAP1	-0.587907	4.13033	-5.38012	1.25826e-07	1.14667e-06	7.11048	RACGAP1	NS
TEAD4	-0.770528	3.09126	-5.37984	1.26009e-07	1.14738e-06	7.10909	TEAD4	NS
SAMD13	0.912063	0.687065	5.37745	1.27577e-07	1.1601e-06	7.09728	SAMD13	NS
TAF13	-0.395036	4.85284	-5.37739	1.27622e-07	1.1601e-06	7.09694	TAF13	NS
FBXO5	-0.570284	2.23161	-5.37674	1.28053e-07	1.16304e-06	7.09373	FBXO5	NS
SPATA2L	0.353623	2.80362	5.37606	1.28504e-07	1.16615e-06	7.09037	SPATA2L	NS
BTG2	0.733407	6.23329	5.375	1.29209e-07	1.17157e-06	7.08514	BTG2	NS
EPB41L2	-0.628448	2.76371	-5.37439	1.29617e-07	1.17428e-06	7.08213	EPB41L2	NS
RTN1	-1.03702	-0.495986	-5.3732	1.30418e-07	1.18055e-06	7.07625	RTN1	NS
ARSK	-0.438983	1.01429	-5.37176	1.314e-07	1.18844e-06	7.06908	ARSK	NS
HIVEP1	-0.520991	2.5836	-5.37108	1.31859e-07	1.19157e-06	7.06575	HIVEP1	NS
CXCL2	-1.29784	1.20847	-5.37092	1.31968e-07	1.19157e-06	7.06497	CXCL2	NS
CTLA4	-1.1072	-0.334762	-5.3631	1.37422e-07	1.23978e-06	7.02629	CTLA4	NS
COL18A1	-0.648657	4.97699	-5.362	1.38206e-07	1.24582e-06	7.02086	COL18A1	NS
EHD3	0.615506	2.25371	5.36171	1.38415e-07	1.24666e-06	7.01942	EHD3	NS
LMCD1	-0.871648	4.07584	-5.36127	1.38728e-07	1.24844e-06	7.01726	LMCD1	NS
CHST1	-0.869146	-0.096999	-5.3609	1.38996e-07	1.24882e-06	7.01542	CHST1	NS
BATF	0.697456	4.4598	5.36089	1.39002e-07	1.24882e-06	7.01537	BATF	NS
TUBA1A	-0.797655	6.17303	-5.36009	1.39574e-07	1.25291e-06	7.01146	TUBA1A	NS
IFIT1	-1.16269	3.03529	-5.35981	1.39777e-07	1.25369e-06	7.01007	IFIT1	NS
CCPG1	-0.514497	3.37449	-5.35763	1.41361e-07	1.26685e-06	6.99931	CCPG1	NS
GZMB	-1.33431	2.22003	-5.35738	1.41548e-07	1.26747e-06	6.99804	GZMB	NS
PYHIN1	-1.15897	-1.4167	-5.35631	1.42331e-07	1.27343e-06	6.99278	PYHIN1	NS
JAK2	-0.589692	1.28136	-5.35522	1.43133e-07	1.27954e-06	6.98741	JAK2	NS
PARVA	-0.453353	3.76979	-5.35436	1.43771e-07	1.28418e-06	6.98317	PARVA	NS
IL5RA	-1.55327	-5.30307	-5.35286	1.44893e-07	1.29313e-06	6.97575	IL5RA	significant
ENPP3	-1.2282	-5.0874	-5.35224	1.45354e-07	1.29617e-06	6.97271	ENPP3	NS
ALDH4A1	0.598112	4.28208	5.34998	1.47061e-07	1.30902e-06	6.96156	ALDH4A1	NS
LRRN2	-1.28239	-1.63018	-5.34995	1.47082e-07	1.30902e-06	6.96143	LRRN2	NS
SNTG1	2.26898	-3.98051	5.34985	1.47159e-07	1.30902e-06	6.96093	SNTG1	significant
ATP8B1	0.721522	3.92169	5.34811	1.48485e-07	1.31973e-06	6.95236	ATP8B1	NS
CAPN13	2.06311	-0.0551901	5.34695	1.49379e-07	1.32659e-06	6.94663	CAPN13	significant
CHCHD3	-0.374158	5.05042	-5.34484	1.5101e-07	1.33996e-06	6.93627	CHCHD3	NS
RSU1	-0.454586	5.17948	-5.34386	1.51776e-07	1.34566e-06	6.93143	RSU1	NS
SUCLA2	-0.461288	3.76758	-5.34198	1.53259e-07	1.35769e-06	6.92215	SUCLA2	NS
CLEC7A	-1.03453	1.86794	-5.33984	1.54961e-07	1.37164e-06	6.91161	CLEC7A	NS
SENP2	-0.479558	3.33176	-5.33894	1.55677e-07	1.37685e-06	6.90721	SENP2	NS
SCRN1	-0.721651	3.37441	-5.33804	1.564e-07	1.38211e-06	6.90278	SCRN1	NS
EXT2	-0.403866	4.76144	-5.33661	1.57561e-07	1.39123e-06	6.89572	EXT2	NS
TNFAIP8L2	-0.848527	0.956469	-5.33543	1.58515e-07	1.39851e-06	6.88996	TNFAIP8L2	NS
ACP2	-0.378845	4.75458	-5.33455	1.5924e-07	1.40364e-06	6.8856	ACP2	NS
SERPINE2	-1.14441	2.72915	-5.33441	1.59356e-07	1.40364e-06	6.88491	SERPINE2	NS
CCND2	-0.865376	1.99067	-5.33324	1.60316e-07	1.41094e-06	6.87918	CCND2	NS
SLAMF6	-1.17605	-1.04801	-5.33043	1.62652e-07	1.43033e-06	6.86537	SLAMF6	NS
FAAH2	0.759057	2.64391	5.32749	1.65132e-07	1.45095e-06	6.85092	FAAH2	NS
SNTB1	-0.78366	0.656448	-5.326	1.66403e-07	1.46093e-06	6.8436	SNTB1	NS
CPXM1	-1.11757	2.40425	-5.32578	1.66587e-07	1.46136e-06	6.84255	CPXM1	NS
TMUB1	0.281122	6.13917	5.32377	1.68325e-07	1.47511e-06	6.83264	TMUB1	NS
GALE	0.402578	5.9235	5.32365	1.68428e-07	1.47511e-06	6.83206	GALE	NS
AMOTL2	-0.67145	3.36816	-5.32276	1.69198e-07	1.48066e-06	6.8277	AMOTL2	NS
SERPINA1	-1.29559	3.87042	-5.31992	1.71688e-07	1.50122e-06	6.81376	SERPINA1	NS
QSER1	-0.471682	2.14892	-5.31712	1.74169e-07	1.52168e-06	6.80007	QSER1	NS
SPINK7	2.3834	-3.81836	5.31402	1.76966e-07	1.54487e-06	6.78486	SPINK7	significant
IGF2R	-0.48713	3.9702	-5.31342	1.7751e-07	1.54837e-06	6.78194	IGF2R	NS
MME	-1.23917	2.338	-5.31246	1.78395e-07	1.55483e-06	6.77719	MME	NS
RBM24	-1.18739	-2.39114	-5.31184	1.78963e-07	1.55853e-06	6.77415	RBM24	NS
WDR90	0.454363	4.39651	5.31016	1.80507e-07	1.5707e-06	6.76596	WDR90	NS
OVOL1	1.18825	3.52036	5.30911	1.81481e-07	1.5779e-06	6.76082	OVOL1	NS
POU2F2	-0.679598	0.311888	-5.3088	1.81777e-07	1.57921e-06	6.75926	POU2F2	NS
UBAP1	-0.360655	4.71473	-5.308	1.8252e-07	1.58438e-06	6.75537	UBAP1	NS
PTGER3	-1.40017	-1.60284	-5.30687	1.83577e-07	1.59228e-06	6.74986	PTGER3	NS
PAEP	-2.27764	-4.71906	-5.30558	1.84798e-07	1.60158e-06	6.74354	PAEP	significant
CCL20	-1.46728	1.51701	-5.30373	1.8656e-07	1.61556e-06	6.73448	CCL20	NS
UAP1	-0.479821	4.99288	-5.30323	1.87042e-07	1.61796e-06	6.73202	UAP1	NS
MYH9	-0.410745	7.39185	-5.30313	1.87137e-07	1.61796e-06	6.73153	MYH9	NS
BTN2A2	-0.547945	2.23247	-5.30067	1.89506e-07	1.63712e-06	6.71953	BTN2A2	NS
FXN	-0.373865	3.46326	-5.29932	1.90821e-07	1.64717e-06	6.71293	FXN	NS
TOX	-1.10265	-1.4926	-5.29862	1.91509e-07	1.65178e-06	6.7095	TOX	NS
INCENP	-0.559423	3.54422	-5.29599	1.9411e-07	1.67288e-06	6.69662	INCENP	NS
CNTN1	-1.68094	-1.02777	-5.29528	1.94814e-07	1.67761e-06	6.69317	CNTN1	significant
CHRDL2	-1.97006	0.258332	-5.29315	1.96946e-07	1.69462e-06	6.68278	CHRDL2	significant
TUBA1B	-0.494424	9.55755	-5.29292	1.97178e-07	1.69526e-06	6.68166	TUBA1B	NS
SSR1	-0.435745	5.59041	-5.29207	1.98045e-07	1.70122e-06	6.67747	SSR1	NS
SRPRB	-0.329261	5.2155	-5.29193	1.98186e-07	1.70122e-06	6.67679	SRPRB	NS
RPS11	0.251875	11.6473	5.28772	2.02501e-07	1.73688e-06	6.65624	RPS11	NS
HSD17B6	-0.888403	1.19942	-5.28689	2.03363e-07	1.74288e-06	6.65219	HSD17B6	NS
GAS6	-0.832188	4.67145	-5.28464	2.05711e-07	1.7616e-06	6.64124	GAS6	NS
PTPRG	-0.660886	1.23323	-5.28149	2.0905e-07	1.78878e-06	6.62587	PTPRG	NS
ADAMTSL4	-1.02264	2.98134	-5.28108	2.09486e-07	1.79109e-06	6.62389	ADAMTSL4	NS
ANKRD36	-0.802066	0.629375	-5.28067	2.09921e-07	1.79339e-06	6.62191	ANKRD36	NS
DGAT1	0.35311	5.4047	5.27865	2.12101e-07	1.81058e-06	6.61205	DGAT1	NS
CC2D1A	0.297786	5.14684	5.27362	2.17619e-07	1.85608e-06	6.58755	CC2D1A	NS
ANGPTL1	-1.43238	-2.16314	-5.27348	2.17775e-07	1.85608e-06	6.58687	ANGPTL1	NS
FXYD6	-1.06421	2.65913	-5.27124	2.20279e-07	1.87594e-06	6.57596	FXYD6	NS
TESC	1.29702	2.80913	5.27072	2.20867e-07	1.87946e-06	6.57342	TESC	NS
TMC6	0.440372	5.85736	5.27047	2.21148e-07	1.88036e-06	6.57221	TMC6	NS
GHR	-0.969507	-2.00886	-5.26735	2.24685e-07	1.90894e-06	6.55707	GHR	NS
ACO1	-0.480784	3.56881	-5.26708	2.25005e-07	1.91015e-06	6.55571	ACO1	NS
PTPRU	0.709725	4.58692	5.26686	2.25248e-07	1.91071e-06	6.55469	PTPRU	NS
TM7SF2	0.774024	4.61292	5.26598	2.2627e-07	1.91787e-06	6.55037	TM7SF2	NS
FABP6	1.67651	2.91218	5.26476	2.27672e-07	1.92824e-06	6.54447	FABP6	significant
KALRN	-0.859673	1.52504	-5.2644	2.28094e-07	1.9303e-06	6.54271	KALRN	NS
SETMAR	0.412103	3.78772	5.2635	2.29143e-07	1.93766e-06	6.53833	SETMAR	NS
PHLDB3	0.536846	4.35675	5.26323	2.29458e-07	1.9388e-06	6.53702	PHLDB3	NS
EBF1	-0.706065	-0.460776	-5.26298	2.29753e-07	1.93977e-06	6.5358	EBF1	NS
ABHD3	-0.442323	3.55204	-5.26188	2.31042e-07	1.94914e-06	6.53046	ABHD3	NS
ZNF521	-0.864185	-0.196057	-5.26124	2.31799e-07	1.95399e-06	6.52734	ZNF521	NS
PSMD2	-0.41008	7.31479	-5.26006	2.33197e-07	1.96367e-06	6.5216	PSMD2	NS
PCDH9	-1.52544	-4.95763	-5.25996	2.3331e-07	1.96367e-06	6.52114	PCDH9	significant
MYADM	-0.847174	4.19284	-5.25921	2.34208e-07	1.96969e-06	6.51748	MYADM	NS
ACAT1	-0.454645	4.51698	-5.25761	2.36116e-07	1.98419e-06	6.50974	ACAT1	NS
ARFIP2	-0.296209	5.00516	-5.25539	2.38803e-07	2.0052e-06	6.49895	ARFIP2	NS
NFE2L1	-0.377799	6.01243	-5.25216	2.42753e-07	2.03678e-06	6.4833	NFE2L1	NS
RBM7	-0.444882	3.44701	-5.25087	2.44356e-07	2.04864e-06	6.47702	RBM7	NS
IL1R2	-0.998113	1.13193	-5.25048	2.44834e-07	2.05106e-06	6.47516	IL1R2	NS
USP12	-0.355401	2.88054	-5.24949	2.46073e-07	2.05984e-06	6.47034	USP12	NS
AGPAT4	-0.743837	0.404134	-5.24722	2.48934e-07	2.08217e-06	6.45932	AGPAT4	NS
CENPI	-0.652234	1.35208	-5.24669	2.49608e-07	2.08619e-06	6.45674	CENPI	NS
TLE2	0.978672	3.95223	5.24508	2.51655e-07	2.10167e-06	6.44895	TLE2	NS
TNFSF13B	-0.888006	0.860155	-5.24374	2.53368e-07	2.11434e-06	6.44248	TNFSF13B	NS
HTATIP2	-0.439696	5.45035	-5.24322	2.54043e-07	2.11833e-06	6.43995	HTATIP2	NS
ST8SIA1	-0.972032	-0.393752	-5.24249	2.54981e-07	2.12452e-06	6.43643	ST8SIA1	NS
STX17	-0.437391	2.2075	-5.24141	2.56385e-07	2.13457e-06	6.43119	STX17	NS
OSBPL11	-0.417423	2.34945	-5.24011	2.58082e-07	2.14704e-06	6.4249	OSBPL11	NS
PVRIG	-1.2598	-0.857691	-5.23936	2.59072e-07	2.15361e-06	6.42125	PVRIG	NS
RNF10	0.245138	7.08564	5.23511	2.64722e-07	2.19889e-06	6.40068	RNF10	NS
STC2	-0.826558	1.56548	-5.23229	2.68525e-07	2.22875e-06	6.38708	STC2	NS
ITGA1	-0.58339	1.84589	-5.23164	2.6942e-07	2.23446e-06	6.38391	ITGA1	NS
RRM2	-0.691253	5.00624	-5.23025	2.71321e-07	2.2485e-06	6.3772	RRM2	NS
SLC4A11	0.750314	2.56992	5.23009	2.71546e-07	2.24864e-06	6.37641	SLC4A11	NS
NME3	0.487161	5.65246	5.22941	2.72479e-07	2.25464e-06	6.37314	NME3	NS
CCDC112	-0.514814	1.68363	-5.22677	2.76146e-07	2.28323e-06	6.3604	CCDC112	NS
SLC2A3	-0.828522	3.18424	-5.22598	2.77256e-07	2.29066e-06	6.35657	SLC2A3	NS
SOCS1	-0.738379	2.07722	-5.22342	2.80872e-07	2.31875e-06	6.34422	SOCS1	NS
PTGFR	-1.38864	-2.71549	-5.22303	2.81421e-07	2.32151e-06	6.34235	PTGFR	NS
SRD5A1	-0.635459	2.75666	-5.2216	2.83476e-07	2.33668e-06	6.33542	SRD5A1	NS
EBF2	-0.99474	-3.65449	-5.22132	2.8387e-07	2.33767e-06	6.33409	EBF2	NS
TPX2	-0.656255	4.83776	-5.22119	2.84057e-07	2.33767e-06	6.33347	TPX2	NS
FTL	-0.460554	11.7252	-5.22106	2.84247e-07	2.33767e-06	6.33283	FTL	NS
GOLT1B	-0.398535	4.2776	-5.22085	2.8455e-07	2.33838e-06	6.33181	GOLT1B	NS
GCNT3	-1.64248	-1.82433	-5.21987	2.85966e-07	2.34823e-06	6.32708	GCNT3	significant
KSR1	-0.72322	2.75204	-5.21872	2.87635e-07	2.36014e-06	6.32153	KSR1	NS
APBB2	-0.48446	2.31294	-5.21682	2.90407e-07	2.38107e-06	6.31239	APBB2	NS
ATF7IP2	0.768049	3.69081	5.21633	2.91127e-07	2.38517e-06	6.31003	ATF7IP2	NS
CALCRL	-0.63722	1.33286	-5.21544	2.92447e-07	2.39416e-06	6.30572	CALCRL	NS
PLEKHN1	0.746221	2.78632	5.21481	2.93379e-07	2.39997e-06	6.30268	PLEKHN1	NS
STAT1	-0.744865	5.82865	-5.21459	2.93702e-07	2.40079e-06	6.30163	STAT1	NS
UBE2J1	-0.297795	3.84824	-5.21223	2.97229e-07	2.42626e-06	6.29025	UBE2J1	NS
RALB	-0.401995	4.96015	-5.21198	2.976e-07	2.42626e-06	6.28907	RALB	NS
1	-0.404082	3.72886	-5.2118	2.9787e-07	2.42626e-06	6.2882	1	NS
OSTM1	-0.407872	3.17656	-5.21177	2.97915e-07	2.42626e-06	6.28805	OSTM1	NS
CILP	-1.58825	-1.34082	-5.21176	2.97942e-07	2.42626e-06	6.28797	CILP	significant
PDGFC	-0.85697	1.79708	-5.21154	2.9826e-07	2.42702e-06	6.28695	PDGFC	NS
TMEM70	-0.362691	4.09255	-5.21078	2.99411e-07	2.43319e-06	6.28328	TMEM70	NS
GAB3	-0.716928	-1.03277	-5.21074	2.9947e-07	2.43319e-06	6.28309	GAB3	NS
NKIRAS1	-0.363429	2.22073	-5.20844	3.02978e-07	2.45985e-06	6.27199	NKIRAS1	NS
DSCAM	-1.39181	-8.05438	-5.20765	3.04183e-07	2.46777e-06	6.26821	DSCAM	NS
LRRC49	0.556596	1.24817	5.20638	3.06148e-07	2.48185e-06	6.26207	LRRC49	NS
USP32	-0.348047	3.58614	-5.20618	3.0645e-07	2.48243e-06	6.26113	USP32	NS
CDKL2	-1.23037	-3.1642	-5.2057	3.07204e-07	2.48667e-06	6.25879	CDKL2	NS
LHX2	-1.81611	-3.07856	-5.20449	3.0908e-07	2.49998e-06	6.25298	LHX2	significant
ZFHX4	-1.30821	-2.50647	-5.20397	3.09894e-07	2.50468e-06	6.25048	ZFHX4	NS
TMEM158	-0.873487	2.17851	-5.20183	3.13264e-07	2.53003e-06	6.24017	TMEM158	NS
PIGX	-0.393833	3.54902	-5.20152	3.13743e-07	2.53201e-06	6.23871	PIGX	NS
COL16A1	-0.950658	3.91369	-5.20116	3.14325e-07	2.53481e-06	6.23694	COL16A1	NS
RUNX2	-0.820974	1.58301	-5.19971	3.1662e-07	2.54978e-06	6.23001	RUNX2	NS
CCT4	-0.351233	6.60934	-5.19969	3.16655e-07	2.54978e-06	6.22991	CCT4	NS
CHST6	-1.15876	-1.88021	-5.19917	3.17493e-07	2.55432e-06	6.22739	CHST6	NS
CTF1	0.632239	2.43844	5.19904	3.17692e-07	2.55432e-06	6.22679	CTF1	NS
PBX3	-0.503445	2.95988	-5.19867	3.18291e-07	2.55723e-06	6.22499	PBX3	NS
IYD	1.83344	-3.7489	5.19734	3.20429e-07	2.57249e-06	6.21861	IYD	significant
RNF26	-0.385387	4.47179	-5.1961	3.22438e-07	2.58669e-06	6.21266	RNF26	NS
RNGTT	-0.353895	2.05668	-5.19518	3.23935e-07	2.59678e-06	6.20824	RNGTT	NS
CAMK2D	-0.560184	2.93178	-5.19466	3.24797e-07	2.60175e-06	6.20571	CAMK2D	NS
PIK3CA	-0.485754	2.42199	-5.19443	3.25176e-07	2.60249e-06	6.2046	PIK3CA	NS
SLC2A10	0.742037	3.21128	5.19431	3.25371e-07	2.60249e-06	6.20402	SLC2A10	NS
SLC15A3	-0.770721	4.90731	-5.19413	3.25665e-07	2.6029e-06	6.20317	SLC15A3	NS
CBL	-0.462917	1.28845	-5.1931	3.2736e-07	2.61452e-06	6.19822	CBL	NS
SEC22C	-0.383853	3.7783	-5.19261	3.28169e-07	2.61858e-06	6.19587	SEC22C	NS
SSX2IP	-0.536769	2.12414	-5.1925	3.28353e-07	2.61858e-06	6.19533	SSX2IP	NS
CASP5	-1.61346	-3.60954	-5.19078	3.31202e-07	2.63934e-06	6.1871	CASP5	significant
PDCD10	-0.409299	5.24187	-5.18752	3.3668e-07	2.68102e-06	6.17146	PDCD10	NS
SPDEF	1.45965	-0.306039	5.18667	3.38133e-07	2.6901e-06	6.16736	SPDEF	NS
RAB40C	0.366085	4.30482	5.18656	3.38319e-07	2.6901e-06	6.16683	RAB40C	NS
EPDR1	-1.01226	0.895696	-5.18456	3.41742e-07	2.71531e-06	6.15724	EPDR1	NS
CD247	-0.841237	1.15385	-5.1844	3.4201e-07	2.71544e-06	6.15649	CD247	NS
MCM10	-0.676884	1.74807	-5.18367	3.43268e-07	2.72343e-06	6.15299	MCM10	NS
ZNF579	0.485268	2.81344	5.18331	3.43901e-07	2.72644e-06	6.15124	ZNF579	NS
ITK	-1.05002	-1.08254	-5.18288	3.44642e-07	2.73032e-06	6.14919	ITK	NS
TPST1	-0.621586	3.32064	-5.18185	3.4643e-07	2.74247e-06	6.14426	TPST1	NS
IL12RB1	-0.984229	-0.125133	-5.18156	3.46937e-07	2.74446e-06	6.14286	IL12RB1	NS
ABI3	-0.627088	2.1361	-5.181	3.47921e-07	2.75023e-06	6.14016	ABI3	NS
TNPO1	-0.465282	3.82511	-5.18082	3.48233e-07	2.75052e-06	6.13931	TNPO1	NS
DCN	-1.08865	6.15437	-5.18069	3.48467e-07	2.75052e-06	6.13867	DCN	NS
CD7	-1.02141	2.09443	-5.18049	3.48803e-07	2.75116e-06	6.13775	CD7	NS
FUBP3	-0.385373	4.08025	-5.18021	3.49299e-07	2.75306e-06	6.1364	FUBP3	NS
CDO1	-1.49445	-2.54924	-5.17965	3.5028e-07	2.75732e-06	6.13373	CDO1	NS
COBL	-1.51465	-2.49379	-5.17955	3.50462e-07	2.75732e-06	6.13323	COBL	significant
TRIOBP	0.395904	5.14254	5.17947	3.50606e-07	2.75732e-06	6.13284	TRIOBP	NS
MLPH	1.00806	4.24046	5.17871	3.51941e-07	2.7658e-06	6.12922	MLPH	NS
SCNN1G	1.77878	1.48611	5.17518	3.58239e-07	2.81325e-06	6.11232	SCNN1G	significant
GPR82	-0.989705	-3.41702	-5.17456	3.5936e-07	2.81999e-06	6.10934	GPR82	NS
COL8A2	-0.959197	1.16524	-5.17334	3.61579e-07	2.83535e-06	6.10347	COL8A2	NS
DDX21	-0.493679	4.41127	-5.17295	3.62291e-07	2.83887e-06	6.1016	DDX21	NS
ACTR2	-0.383305	6.23822	-5.17239	3.63296e-07	2.84468e-06	6.09896	ACTR2	NS
RNPEPL1	0.317836	5.79703	5.17222	3.63609e-07	2.84506e-06	6.09814	RNPEPL1	NS
CD72	-0.714761	1.11878	-5.17205	3.63925e-07	2.84547e-06	6.09731	CD72	NS
MAPK10	0.86629	2.85958	5.1714	3.65117e-07	2.85272e-06	6.0942	MAPK10	NS
PPP1R16B	-0.715606	-0.504005	-5.17067	3.66448e-07	2.86041e-06	6.09073	PPP1R16B	NS
SARS2	0.338269	4.95403	5.17057	3.6663e-07	2.86041e-06	6.09025	SARS2	NS
COX5B	0.288527	7.88325	5.17006	3.67583e-07	2.86576e-06	6.08778	COX5B	NS
OSBPL8	-0.456169	2.77299	-5.16728	3.72743e-07	2.90389e-06	6.0745	OSBPL8	NS
LAMP3	-0.830476	2.0917	-5.16471	3.77579e-07	2.93945e-06	6.06222	LAMP3	NS
1	-0.626891	3.78618	-5.16194	3.8286e-07	2.97842e-06	6.04898	1	NS
HSD11B1	-0.983083	0.261084	-5.16145	3.83816e-07	2.9837e-06	6.04661	HSD11B1	NS
HDAC4	-0.459905	0.845653	-5.15855	3.8942e-07	3.02231e-06	6.0328	HDAC4	NS
CD5	-0.923774	-0.432721	-5.15848	3.89564e-07	3.02231e-06	6.03245	CD5	NS
OGFOD1	-0.377213	3.92274	-5.15845	3.89623e-07	3.02231e-06	6.0323	OGFOD1	NS
CDK6	-0.943054	0.781546	-5.15709	3.92294e-07	3.04084e-06	6.02579	CDK6	NS
VAPA	-0.440985	6.97808	-5.15588	3.94673e-07	3.05709e-06	6.02003	VAPA	NS
CXCL9	-1.55801	2.14446	-5.15482	3.96765e-07	3.07109e-06	6.015	CXCL9	significant
LUM	-1.01956	7.27275	-5.15466	3.97096e-07	3.07145e-06	6.0142	LUM	NS
EYA1	-1.31582	-3.54332	-5.15448	3.97453e-07	3.072e-06	6.01335	EYA1	NS
TSNAXIP1	0.547592	-0.381184	5.1536	3.99206e-07	3.08335e-06	6.00915	TSNAXIP1	NS
SLC20A1	0.504231	5.25371	5.15293	4.00537e-07	3.09141e-06	6.00598	SLC20A1	NS
CROT	0.650357	4.22999	5.15224	4.01927e-07	3.09992e-06	6.00268	CROT	NS
LRRC42	-0.456546	4.46329	-5.15202	4.02369e-07	3.10111e-06	6.00164	LRRC42	NS
1	-0.383503	4.4491	-5.1517	4.03018e-07	3.1039e-06	6.0001	1	NS
TRIM2	0.689248	2.4469	5.14911	4.08274e-07	3.14214e-06	5.98776	TRIM2	NS
FHL1	-1.06761	2.80053	-5.14889	4.08732e-07	3.14342e-06	5.98669	FHL1	NS
DACT1	-0.954444	0.507777	-5.14862	4.09289e-07	3.14546e-06	5.98539	DACT1	NS
PLN	-1.57131	-0.319114	-5.14599	4.14713e-07	3.18487e-06	5.97285	PLN	significant
SFRP4	-2.14162	1.55561	-5.14409	4.18667e-07	3.21296e-06	5.96381	SFRP4	significant
TMCO3	-0.491876	4.03065	-5.14346	4.19984e-07	3.22077e-06	5.96082	TMCO3	NS
OVGP1	0.844655	0.637149	5.14306	4.20832e-07	3.22498e-06	5.9589	OVGP1	NS
SLC23A3	0.676349	0.0836762	5.14248	4.22055e-07	3.23206e-06	5.95614	SLC23A3	NS
APBB1	-0.777763	2.11564	-5.14078	4.25657e-07	3.25734e-06	5.94804	APBB1	NS
SLC6A9	-0.69203	2.17228	-5.13994	4.27435e-07	3.26862e-06	5.94407	SLC6A9	NS
ARHGAP9	-0.861511	2.30149	-5.13893	4.29602e-07	3.28164e-06	5.93925	ARHGAP9	NS
IMPA2	-0.691373	4.80668	-5.13886	4.29746e-07	3.28164e-06	5.93894	IMPA2	NS
DNAJA4	0.572375	4.74878	5.13859	4.30335e-07	3.28382e-06	5.93763	DNAJA4	NS
P2RY14	-0.87361	-1.57488	-5.13742	4.32844e-07	3.30063e-06	5.93209	P2RY14	NS
YWHAH	-0.389787	6.33324	-5.1367	4.34422e-07	3.30923e-06	5.92863	YWHAH	NS
CACNA1I	1.49881	-3.80721	5.13662	4.34585e-07	3.30923e-06	5.92827	CACNA1I	NS
AURKA	-0.566986	4	-5.13503	4.38051e-07	3.33327e-06	5.92071	AURKA	NS
TNS4	1.26258	4.76088	5.13484	4.38469e-07	3.33349e-06	5.9198	TNS4	NS
SRBD1	-0.354167	2.12083	-5.13473	4.38698e-07	3.33349e-06	5.9193	SRBD1	NS
CNGA1	1.20624	1.71056	5.13343	4.41565e-07	3.35291e-06	5.9131	CNGA1	NS
IFIH1	-0.743524	2.60357	-5.13184	4.45078e-07	3.37721e-06	5.90555	IFIH1	NS
MAGI3	-0.485828	1.21485	-5.13114	4.46639e-07	3.38667e-06	5.90221	MAGI3	NS
RAB32	-0.588607	3.81847	-5.13094	4.47081e-07	3.38765e-06	5.90127	RAB32	NS
OLFML1	-0.744047	0.356443	-5.13017	4.48813e-07	3.39838e-06	5.89759	OLFML1	NS
ACBD4	0.461363	2.93649	5.12905	4.51329e-07	3.41504e-06	5.89227	ACBD4	NS
PLCE1	0.852885	1.41062	5.12885	4.51762e-07	3.41591e-06	5.89135	PLCE1	NS
CCNE2	-0.769665	1.54514	-5.12852	4.52506e-07	3.41914e-06	5.88979	CCNE2	NS
ELF4	0.401208	4.27561	5.12781	4.54112e-07	3.42888e-06	5.88641	ELF4	NS
MFNG	-0.634447	1.67939	-5.12713	4.55656e-07	3.43813e-06	5.88318	MFNG	NS
HSPA4L	-0.879222	0.571987	-5.12698	4.5601e-07	3.4384e-06	5.88244	HSPA4L	NS
MAP2K1	-0.387772	4.88858	-5.12646	4.57197e-07	3.44494e-06	5.87996	MAP2K1	NS
ITM2A	-0.809876	1.81884	-5.12598	4.58287e-07	3.45074e-06	5.8777	ITM2A	NS
FCHSD1	0.367114	3.48421	5.12564	4.5907e-07	3.45423e-06	5.87607	FCHSD1	NS
RABL3	-0.399665	2.73103	-5.12307	4.6499e-07	3.49633e-06	5.86387	RABL3	NS
EML1	-0.731302	1.29484	-5.12201	4.67436e-07	3.51228e-06	5.85887	EML1	NS
CLIC2	-0.63872	1.3572	-5.12091	4.70002e-07	3.52733e-06	5.85366	CLIC2	NS
SETD3	-0.289015	4.55172	-5.12083	4.7019e-07	3.52733e-06	5.85328	SETD3	NS
SH2D3A	0.594865	4.41394	5.12072	4.70452e-07	3.52733e-06	5.85275	SH2D3A	NS
PADI3	1.98258	2.87239	5.1206	4.70747e-07	3.52733e-06	5.85215	PADI3	significant
RBBP5	-0.335461	2.43745	-5.12034	4.71348e-07	3.52938e-06	5.85094	RBBP5	NS
PJA2	-0.430947	3.73088	-5.11997	4.72208e-07	3.53337e-06	5.8492	PJA2	NS
THY1	-0.783886	5.29726	-5.11952	4.73276e-07	3.53891e-06	5.84705	THY1	NS
MAPKAP1	-0.304546	5.60385	-5.11898	4.74549e-07	3.54597e-06	5.84449	MAPKAP1	NS
STIP1	-0.326147	6.75838	-5.11691	4.79472e-07	3.58028e-06	5.83466	STIP1	NS
PDIA6	-0.410359	7.3718	-5.11675	4.7985e-07	3.58063e-06	5.83391	PDIA6	NS
CPEB1	-1.2399	-2.86621	-5.11533	4.83266e-07	3.60362e-06	5.82716	CPEB1	NS
MPO	-1.20981	-4.77781	-5.11446	4.85356e-07	3.61671e-06	5.82305	MPO	NS
RAD51	-0.497295	3.3196	-5.11423	4.85919e-07	3.6184e-06	5.82195	RAD51	NS
CBY1	0.282303	5.05061	5.11265	4.89749e-07	3.64441e-06	5.81447	CBY1	NS
RHBG	1.57801	0.677737	5.11176	4.91914e-07	3.65799e-06	5.81027	RHBG	significant
ADAMTS14	-0.856013	-0.144466	-5.11105	4.93664e-07	3.66848e-06	5.80689	ADAMTS14	NS
NMT2	-0.583453	1.99668	-5.10742	5.02648e-07	3.73267e-06	5.78972	NMT2	NS
SBNO2	-0.376366	4.87741	-5.10679	5.04227e-07	3.74182e-06	5.78673	SBNO2	NS
SMC3	-0.451764	4.04454	-5.10459	5.09772e-07	3.78037e-06	5.77632	SMC3	NS
ELAVL4	-1.29373	-4.86438	-5.10416	5.10861e-07	3.78585e-06	5.77429	ELAVL4	NS
TPM3	-0.361308	7.93725	-5.1029	5.14074e-07	3.80704e-06	5.76832	TPM3	NS
ERCC4	-0.471297	0.554273	-5.09915	5.23727e-07	3.87586e-06	5.75061	ERCC4	NS
TEX2	-0.438007	2.94947	-5.09703	5.29261e-07	3.91414e-06	5.7406	TEX2	NS
AP3S1	-0.373048	5.69467	-5.09598	5.32028e-07	3.9319e-06	5.73564	AP3S1	NS
SLC22A3	-1.488	-1.51723	-5.09497	5.34709e-07	3.94901e-06	5.73085	SLC22A3	NS
CSF3R	-0.85293	1.83571	-5.09481	5.35133e-07	3.94944e-06	5.7301	CSF3R	NS
TNKS1BP1	0.366847	6.76509	5.09369	5.38105e-07	3.96654e-06	5.72483	TNKS1BP1	NS
ZW10	-0.371886	2.82536	-5.09366	5.38185e-07	3.96654e-06	5.72469	ZW10	NS
TUBG2	0.443462	3.74237	5.09326	5.39274e-07	3.97186e-06	5.72276	TUBG2	NS
G3BP1	-0.422226	5.20245	-5.09242	5.4152e-07	3.98568e-06	5.7188	G3BP1	NS
MS4A7	-0.843543	2.39405	-5.09122	5.4475e-07	4.00672e-06	5.71314	MS4A7	NS
TMED5	-0.438614	4.2334	-5.09095	5.45478e-07	4.00934e-06	5.71187	TMED5	NS
HCFC2	-0.378894	1.62543	-5.09037	5.47054e-07	4.01819e-06	5.70913	HCFC2	NS
MSX2	0.984929	3.36493	5.09013	5.47693e-07	4.02014e-06	5.70801	MSX2	NS
LGALS1	-0.74585	9.02706	-5.0879	5.53799e-07	4.0622e-06	5.69746	LGALS1	NS
HLA-DRA	-0.998229	7.87831	-5.08713	5.55899e-07	4.07483e-06	5.69386	HLA-DRA	NS
PNMT	1.52103	0.839888	5.08693	5.5647e-07	4.07624e-06	5.69288	PNMT	significant
ECM1	-0.785801	3.73042	-5.0852	5.61242e-07	4.10841e-06	5.68475	ECM1	NS
ARHGEF19	0.539	4.19486	5.08477	5.62452e-07	4.11448e-06	5.6827	ARHGEF19	NS
GTF2IRD1	0.350074	4.93495	5.08213	5.69853e-07	4.1658e-06	5.67026	GTF2IRD1	NS
STK38L	-0.497482	3.2679	-5.08141	5.71868e-07	4.17769e-06	5.6669	STK38L	NS
ICOS	-1.17552	-1.71548	-5.08006	5.75713e-07	4.20294e-06	5.66052	ICOS	NS
SERPINA3	-2.00509	-0.184926	-5.07752	5.83007e-07	4.25331e-06	5.64854	SERPINA3	significant
CXCR4	-0.692837	4.17388	-5.07669	5.85408e-07	4.26794e-06	5.64463	CXCR4	NS
ST6GAL1	-0.808317	2.09328	-5.07428	5.92422e-07	4.3134e-06	5.63329	ST6GAL1	NS
PENK	-1.86738	-5.36791	-5.07427	5.92443e-07	4.3134e-06	5.63326	PENK	significant
NCBP1	-0.314769	3.34456	-5.07153	6.00518e-07	4.36727e-06	5.62038	NCBP1	NS
EXOSC2	-0.350715	3.89431	-5.07149	6.00652e-07	4.36727e-06	5.62017	EXOSC2	NS
TMEM40	1.03669	4.92832	5.06696	6.14235e-07	4.46303e-06	5.59888	TMEM40	NS
COL23A1	-0.865086	-1.42029	-5.06658	6.15395e-07	4.46845e-06	5.59709	COL23A1	NS
CERK	-0.645222	2.16061	-5.06627	6.16325e-07	4.47219e-06	5.59565	CERK	NS
RGL1	-0.602387	1.50119	-5.06594	6.17335e-07	4.47651e-06	5.59409	RGL1	NS
SNAPC3	-0.398681	2.89871	-5.06558	6.18429e-07	4.48143e-06	5.59241	SNAPC3	NS
RABGAP1	-0.354239	3.60877	-5.06541	6.1895e-07	4.4822e-06	5.59161	RABGAP1	NS
KLF11	-0.562062	2.24714	-5.06515	6.19746e-07	4.48495e-06	5.59039	KLF11	NS
DNAJC10	-0.438863	4.44428	-5.06376	6.2403e-07	4.51292e-06	5.58383	DNAJC10	NS
SNAP25	-1.30264	-2.16884	-5.06188	6.29851e-07	4.55197e-06	5.57499	SNAP25	NS
ADA	-0.729821	3.15589	-5.06168	6.30474e-07	4.55342e-06	5.57405	ADA	NS
NIN	-0.368098	2.69962	-5.0613	6.31651e-07	4.55887e-06	5.57228	NIN	NS
SOCS3	-0.716974	5.12462	-5.06078	6.33277e-07	4.56755e-06	5.56983	SOCS3	NS
MBTPS2	-0.421719	2.12104	-5.05956	6.37094e-07	4.59201e-06	5.56412	MBTPS2	NS
DNAJC5B	-1.48019	-2.67176	-5.05898	6.38932e-07	4.60116e-06	5.56137	DNAJC5B	NS
NRXN2	-0.920627	-0.82198	-5.05889	6.39216e-07	4.60116e-06	5.56095	NRXN2	NS
INA	1.66955	1.43167	5.05705	6.45038e-07	4.63997e-06	5.55232	INA	significant
SYS1	-0.349901	4.15613	-5.05677	6.45934e-07	4.64332e-06	5.551	SYS1	NS
DR1	-0.414743	4.28841	-5.05627	6.47528e-07	4.65168e-06	5.54866	DR1	NS
COMMD9	-0.282683	5.64101	-5.05541	6.50254e-07	4.66816e-06	5.54466	COMMD9	NS
C1QTNF1	-0.847445	3.04512	-5.05486	6.5203e-07	4.67779e-06	5.54207	C1QTNF1	NS
OCEL1	0.368838	4.64923	5.05438	6.53564e-07	4.68568e-06	5.53983	OCEL1	NS
FCF1	-0.513493	3.98187	-5.05379	6.55471e-07	4.69623e-06	5.53706	FCF1	NS
SUSD3	-0.842464	1.23431	-5.04974	6.68683e-07	4.78772e-06	5.51807	SUSD3	NS
CBLN4	-1.36072	-7.14085	-5.04844	6.72983e-07	4.81381e-06	5.51197	CBLN4	NS
STIL	-0.573702	1.62267	-5.04837	6.7322e-07	4.81381e-06	5.51164	STIL	NS
MBNL1	-0.351723	4.44884	-5.04775	6.75267e-07	4.82525e-06	5.50875	MBNL1	NS
PIK3CG	-0.902249	-1.76559	-5.0476	6.75758e-07	4.82557e-06	5.50806	PIK3CG	NS
RHBDF1	0.432605	4.42779	5.04436	6.86642e-07	4.90005e-06	5.49286	RHBDF1	NS
RIN2	-0.540325	3.7933	-5.04263	6.92501e-07	4.93859e-06	5.48477	RIN2	NS
SNX25	-0.413711	1.94635	-5.04194	6.9488e-07	4.95228e-06	5.48151	SNX25	NS
DMD	-0.904769	0.0805438	-5.04079	6.98817e-07	4.97706e-06	5.47614	DMD	NS
AKAP8L	0.282402	5.32233	5.03987	7.01983e-07	4.9963e-06	5.47184	AKAP8L	NS
PAFAH1B1	-0.317696	5.10042	-5.03589	7.15833e-07	5.09152e-06	5.45325	PAFAH1B1	NS
HTRA3	-1.10552	3.52545	-5.03341	7.24621e-07	5.15063e-06	5.44164	HTRA3	NS
OPTN	-0.517934	5.33962	-5.0331	7.2574e-07	5.15519e-06	5.44018	OPTN	NS
STAC	-1.16822	-1.96818	-5.03153	7.3133e-07	5.19148e-06	5.43288	STAC	NS
ETF1	-0.347129	5.00722	-5.0313	7.32172e-07	5.19404e-06	5.43178	ETF1	NS
TRIM62	0.421334	2.33984	5.03107	7.33008e-07	5.19656e-06	5.4307	TRIM62	NS
CD99	-0.276859	-1.1901	-5.03001	7.36826e-07	5.21845e-06	5.42576	CD99	NS
CIB1	0.342845	7.07308	5.02985	7.37407e-07	5.21845e-06	5.42501	CIB1	NS
ATP6V1C1	-0.430813	4.45001	-5.02981	7.37548e-07	5.21845e-06	5.42482	ATP6V1C1	NS
CCND1	0.849338	5.50622	5.02808	7.43844e-07	5.25955e-06	5.41674	CCND1	NS
NUDT22	0.261494	5.7371	5.02723	7.46942e-07	5.27595e-06	5.41279	NUDT22	NS
TNFRSF18	-0.950263	1.78451	-5.02718	7.4714e-07	5.27595e-06	5.41253	TNFRSF18	NS
SERPINF2	-0.788802	0.556244	-5.02684	7.48375e-07	5.28121e-06	5.41096	SERPINF2	NS
LILRA2	-0.884072	-1.15195	-5.02487	7.5566e-07	5.32913e-06	5.40175	LILRA2	NS
PLK1	-0.607498	4.48198	-5.02264	7.63974e-07	5.38425e-06	5.39134	PLK1	NS
KIFC2	0.59694	4.50537	5.02153	7.68139e-07	5.41006e-06	5.38617	KIFC2	NS
MED8	-0.309065	5.1585	-5.02063	7.71533e-07	5.43042e-06	5.38198	MED8	NS
GEMIN5	-0.353452	2.23661	-5.01846	7.79756e-07	5.48473e-06	5.3719	GEMIN5	NS
HS3ST2	-1.17646	-2.29082	-5.01455	7.94843e-07	5.5872e-06	5.35367	HS3ST2	NS
EBI3	-0.930923	0.119109	-5.01395	7.972e-07	5.60012e-06	5.35086	EBI3	NS
CENPA	-0.652634	3.2936	-5.01333	7.99625e-07	5.61351e-06	5.34797	CENPA	NS
PLA2G5	-1.17069	-0.764668	-5.01145	8.07025e-07	5.66177e-06	5.33921	PLA2G5	NS
PPP3R1	-0.310579	4.6746	-5.01007	8.12461e-07	5.6915e-06	5.33282	PPP3R1	NS
RPA1	-0.411371	5.10304	-5.01004	8.12578e-07	5.6915e-06	5.33269	RPA1	NS
HAS3	1.07373	4.36373	5.00998	8.12846e-07	5.6915e-06	5.33237	HAS3	NS
FOXP3	-0.677925	0.563883	-5.00843	8.19025e-07	5.72795e-06	5.32517	FOXP3	NS
STRN	-0.398942	2.18896	-5.00841	8.19113e-07	5.72795e-06	5.32507	STRN	NS
SLC2A12	-1.22992	-1.75467	-5.00458	8.34607e-07	5.83013e-06	5.30725	SLC2A12	NS
RAB17	0.833513	2.58754	5.00446	8.35072e-07	5.83013e-06	5.30672	RAB17	NS
P2RX1	-1.22717	-1.05096	-5.0044	8.35345e-07	5.83013e-06	5.30641	P2RX1	NS
CWF19L2	-0.356555	2.04746	-5.00416	8.36289e-07	5.83294e-06	5.30534	CWF19L2	NS
LRP1	-0.555266	4.99762	-5.00148	8.4733e-07	5.90613e-06	5.29287	LRP1	NS
RGS2	-0.795091	4.43769	-5.00076	8.50339e-07	5.92328e-06	5.2895	RGS2	NS
TTC7B	-0.505063	4.16709	-5.00021	8.52597e-07	5.93518e-06	5.28697	TTC7B	NS
RCN3	-0.821704	4.59927	-4.99519	8.73783e-07	6.07873e-06	5.26364	RCN3	NS
UBE2G1	-0.384518	4.06406	-4.99375	8.79923e-07	6.11751e-06	5.25698	UBE2G1	NS
CLDN23	0.752113	2.63672	4.99263	8.84753e-07	6.14713e-06	5.25178	CLDN23	NS
FMOD	-0.872865	2.76526	-4.99163	8.89094e-07	6.17331e-06	5.24712	FMOD	NS
TFG	-0.333243	6.44972	-4.98568	9.15264e-07	6.35093e-06	5.21954	TFG	NS
DEPDC1	-0.673305	1.69467	-4.98436	9.21174e-07	6.38783e-06	5.21343	DEPDC1	NS
CYP2C8	1.265	-2.5865	4.98384	9.23506e-07	6.39989e-06	5.21102	CYP2C8	NS
ATG16L2	0.458073	3.6171	4.98339	9.25521e-07	6.40974e-06	5.20895	ATG16L2	NS
UBLCP1	-0.369259	3.67655	-4.98194	9.32088e-07	6.45108e-06	5.20223	UBLCP1	NS
RBPMS	0.534241	5.72258	4.98089	9.36898e-07	6.48021e-06	5.19734	RBPMS	NS
SLC36A4	-0.718743	1.29865	-4.98058	9.38301e-07	6.48576e-06	5.19592	SLC36A4	NS
LRCH1	-0.402865	2.02946	-4.97971	9.42275e-07	6.50906e-06	5.1919	LRCH1	NS
AOX1	-1.23244	-1.73047	-4.97941	9.43637e-07	6.5143e-06	5.19052	AOX1	NS
PRPF18	-0.363174	3.84906	-4.97835	9.48548e-07	6.54401e-06	5.18559	PRPF18	NS
MICALL2	0.465168	4.92813	4.97703	9.54663e-07	6.58199e-06	5.17948	MICALL2	NS
HBS1L	-0.414243	4.15856	-4.97656	9.56825e-07	6.59268e-06	5.17733	HBS1L	NS
PPP1R13L	0.493816	6.59584	4.97433	9.67288e-07	6.66052e-06	5.167	PPP1R13L	NS
PLA2G4F	1.2958	1.82924	4.97371	9.70213e-07	6.67241e-06	5.16413	PLA2G4F	NS
ROCK1	-0.436226	2.78706	-4.9737	9.70252e-07	6.67241e-06	5.16409	ROCK1	NS
KIF24	-0.544185	0.0274879	-4.97263	9.75317e-07	6.70298e-06	5.15914	KIF24	NS
POLRMT	0.316352	5.81511	4.97216	9.77544e-07	6.714e-06	5.15697	POLRMT	NS
ERCC5	0.263401	5.14651	4.97093	9.83392e-07	6.74988e-06	5.1513	ERCC5	NS
TBC1D23	-0.289836	3.63173	-4.97029	9.86454e-07	6.76659e-06	5.14835	TBC1D23	NS
ZBTB48	0.333145	4.44247	4.96935	9.90996e-07	6.79342e-06	5.14398	ZBTB48	NS
RBL1	-0.450365	1.68768	-4.96759	9.99512e-07	6.84745e-06	5.13585	RBL1	NS
KPNA3	-0.442013	3.32854	-4.96737	1.00058e-06	6.85042e-06	5.13483	KPNA3	NS
CXCR6	-0.871753	0.435672	-4.966	1.00726e-06	6.89175e-06	5.12851	CXCR6	NS
HAT1	-0.400375	4.94653	-4.96585	1.008e-06	6.89249e-06	5.12781	HAT1	NS
ANKS3	0.311024	3.20859	4.96527	1.01082e-06	6.90735e-06	5.12516	ANKS3	NS
NRAS	-0.417845	3.99667	-4.96421	1.01605e-06	6.93455e-06	5.12025	NRAS	NS
GZMK	-1.3943	-0.494633	-4.9642	1.01608e-06	6.93455e-06	5.12022	GZMK	NS
MAPK8IP3	0.500296	4.0302	4.96302	1.02194e-06	6.9701e-06	5.11476	MAPK8IP3	NS
ABLIM2	-0.817288	-0.237442	-4.9626	1.02402e-06	6.97623e-06	5.11283	ABLIM2	NS
SHROOM1	0.609777	3.61173	4.96253	1.02438e-06	6.97623e-06	5.11249	SHROOM1	NS
COX6B1	0.258944	8.95854	4.96245	1.02478e-06	6.97623e-06	5.11213	COX6B1	NS
CXCR3	-1.07352	-0.620817	-4.96227	1.02569e-06	6.97808e-06	5.11127	CXCR3	NS
RNH1	-0.308037	6.68058	-4.9598	1.03804e-06	7.0576e-06	5.09991	RNH1	NS
CCL28	-1.08618	0.27092	-4.95922	1.04097e-06	7.06603e-06	5.09723	CCL28	NS
GTF2E1	-0.349041	2.45475	-4.95918	1.04118e-06	7.06603e-06	5.09704	GTF2E1	NS
CAPN1	0.327394	7.64713	4.95917	1.04124e-06	7.06603e-06	5.09698	CAPN1	NS
GAB2	-0.577107	1.48769	-4.95894	1.04237e-06	7.06924e-06	5.09595	GAB2	NS
NTRK1	-1.16064	-3.32526	-4.9581	1.04664e-06	7.09377e-06	5.09206	NTRK1	NS
CYP4Z1	1.72503	-3.44462	4.95789	1.04773e-06	7.09671e-06	5.09107	CYP4Z1	significant
PAX6	-1.05791	-0.602244	-4.95116	1.08248e-06	7.32744e-06	5.06007	PAX6	NS
UPK1A	2.30163	3.77899	4.94888	1.09448e-06	7.40301e-06	5.04959	UPK1A	significant
REV3L	-0.377647	1.86845	-4.94878	1.09501e-06	7.40301e-06	5.04913	REV3L	NS
ZFPM2	-0.901317	-1.25793	-4.94842	1.09694e-06	7.41137e-06	5.04746	ZFPM2	NS
PRR11	-0.620361	3.04509	-4.94753	1.10168e-06	7.43878e-06	5.04336	PRR11	NS
SLC16A2	-0.744136	0.639624	-4.94608	1.10946e-06	7.48662e-06	5.03668	SLC16A2	NS
BACE1	-0.531538	2.43612	-4.94585	1.11066e-06	7.49001e-06	5.03565	BACE1	NS
CD82	-0.794143	5.2787	-4.94569	1.11154e-06	7.49066e-06	5.0349	CD82	NS
ZNF444	0.291019	4.3172	4.94558	1.11214e-06	7.49066e-06	5.03438	ZNF444	NS
PPP2R3A	-0.612	1.17293	-4.94465	1.11717e-06	7.51984e-06	5.0301	PPP2R3A	NS
RFTN1	-0.571119	3.15429	-4.94414	1.11993e-06	7.53372e-06	5.02775	RFTN1	NS
CHEK1	-0.483499	3.3961	-4.94072	1.13858e-06	7.65436e-06	5.01207	CHEK1	NS
CD248	-0.740269	3.4682	-4.93995	1.14288e-06	7.67848e-06	5.00849	CD248	NS
NUDT4	0.47454	5.43043	4.93882	1.14913e-06	7.71568e-06	5.0033	NUDT4	NS
LRRC58	-0.41983	2.72081	-4.93813	1.15294e-06	7.73645e-06	5.00016	LRRC58	NS
MBD6	0.324457	4.77168	4.93745	1.15678e-06	7.7574e-06	4.997	MBD6	NS
ATG3	-0.315633	5.05395	-4.93551	1.16766e-06	7.82551e-06	4.9881	ATG3	NS
F8	-0.565992	0.930393	-4.93515	1.16967e-06	7.83249e-06	4.98647	F8	NS
MYT1	1.81555	-3.3351	4.93507	1.17016e-06	7.83249e-06	4.98608	MYT1	significant
OXGR1	1.44879	-1.72301	4.93444	1.17369e-06	7.8513e-06	4.98321	OXGR1	NS
C1orf54	-0.505919	3.35517	-4.93278	1.18315e-06	7.90747e-06	4.97559	C1orf54	NS
RCL1	-0.377361	3.54874	-4.93271	1.18355e-06	7.90747e-06	4.97526	RCL1	NS
SP2	-0.359745	3.1885	-4.93254	1.18452e-06	7.90905e-06	4.97448	SP2	NS
OLFM1	-0.879917	0.119218	-4.93024	1.19779e-06	7.99266e-06	4.96391	OLFM1	NS
IFIT3	-0.928494	3.59424	-4.93001	1.19909e-06	7.99639e-06	4.96288	IFIT3	NS
JAM3	-0.649603	1.9705	-4.92987	1.1999e-06	7.99688e-06	4.96223	JAM3	NS
CEP55	-0.574819	3.52524	-4.92963	1.2013e-06	8.00128e-06	4.96112	CEP55	NS
B3GALNT1	0.583147	3.1005	4.92907	1.20454e-06	8.01786e-06	4.95857	B3GALNT1	NS
GANAB	-0.340522	7.08612	-4.92867	1.20692e-06	8.02876e-06	4.95669	GANAB	NS
WDR44	-0.483164	1.97377	-4.92742	1.21417e-06	8.07203e-06	4.951	WDR44	NS
VCAM1	-0.879675	2.19153	-4.92672	1.21831e-06	8.09455e-06	4.94777	VCAM1	NS
EIF1AX	-0.36605	5.06236	-4.92638	1.22031e-06	8.10285e-06	4.94621	EIF1AX	NS
TCF19	-0.590552	3.67769	-4.92437	1.23223e-06	8.17698e-06	4.93698	TCF19	NS
ZNF513	0.335731	3.97507	4.92413	1.23363e-06	8.18127e-06	4.93589	ZNF513	NS
SH2D1A	-1.1152	-1.56771	-4.92383	1.23544e-06	8.18717e-06	4.93451	SH2D1A	NS
RPL34	0.280712	10.7193	4.92373	1.23604e-06	8.18717e-06	4.93404	RPL34	NS
NAV3	-1.08874	-2.54219	-4.92138	1.25009e-06	8.27517e-06	4.92331	NAV3	NS
EPYC	-2.08467	-4.27134	-4.92016	1.25749e-06	8.31904e-06	4.9177	EPYC	significant
NUP155	-0.467185	3.3984	-4.91994	1.2588e-06	8.32256e-06	4.91672	NUP155	NS
BARD1	-0.457702	1.24154	-4.91954	1.26125e-06	8.33367e-06	4.91487	BARD1	NS
MAOA	1.02728	4.77732	4.91914	1.26369e-06	8.34466e-06	4.91303	MAOA	NS
FBXL7	-0.690853	0.147993	-4.91851	1.26755e-06	8.36508e-06	4.91013	FBXL7	NS
PRKDC	-0.560926	5.69327	-4.91712	1.27602e-06	8.41422e-06	4.90381	PRKDC	NS
SCD5	-0.89968	1.52582	-4.91704	1.27656e-06	8.41422e-06	4.90341	SCD5	NS
CAPN5	0.866351	3.43995	4.91436	1.29314e-06	8.51832e-06	4.89115	CAPN5	NS
ZNF652	0.327442	3.91811	4.91407	1.29492e-06	8.52485e-06	4.88984	ZNF652	NS
GRB2	-0.276521	5.7359	-4.91382	1.29653e-06	8.53019e-06	4.88867	GRB2	NS
LHX1	-1.96861	-5.026	-4.91353	1.29828e-06	8.53654e-06	4.88738	LHX1	significant
GPR78	1.65431	0.102804	4.91235	1.30568e-06	8.57995e-06	4.88199	GPR78	significant
KLF10	-0.579307	4.13468	-4.91035	1.31836e-06	8.65798e-06	4.87281	KLF10	NS
GEMIN8	0.281232	3.93509	4.91	1.32057e-06	8.66476e-06	4.87122	GEMIN8	NS
PSPH	-0.508611	3.01174	-4.90993	1.32099e-06	8.66476e-06	4.87091	PSPH	NS
TRAF1	-0.559586	1.3839	-4.909	1.32691e-06	8.69827e-06	4.86667	TRAF1	NS
RPN1	-0.286455	7.60569	-4.90806	1.33295e-06	8.73255e-06	4.86236	RPN1	NS
STARD3NL	-0.392053	4.20042	-4.90784	1.33435e-06	8.73361e-06	4.86136	STARD3NL	NS
UBE2L6	-0.633249	6.21716	-4.90778	1.33473e-06	8.73361e-06	4.86109	UBE2L6	NS
ARHGAP11A	-0.562779	2.42827	-4.90757	1.33611e-06	8.73732e-06	4.86011	ARHGAP11A	NS
NPAT	-0.37842	2.0533	-4.9074	1.3372e-06	8.73918e-06	4.85934	NPAT	NS
TRAF6	-0.370885	1.24289	-4.90721	1.3384e-06	8.74027e-06	4.85849	TRAF6	NS
CD93	-0.58612	2.57779	-4.90712	1.33899e-06	8.74027e-06	4.85807	CD93	NS
MAFG	-0.434235	2.7511	-4.90591	1.34679e-06	8.78587e-06	4.85255	MAFG	NS
C19orf18	0.93307	-0.759311	4.90551	1.3494e-06	8.79407e-06	4.85071	C19orf18	NS
PID1	-0.846661	-0.345389	-4.90547	1.34967e-06	8.79407e-06	4.85052	PID1	NS
PCBD1	0.366748	6.52665	4.90416	1.35818e-06	8.84414e-06	4.84455	PCBD1	NS
GPR84	-0.862959	-0.611176	-4.90366	1.3615e-06	8.86039e-06	4.84224	GPR84	NS
GAS2L3	-0.576633	0.955083	-4.90167	1.37458e-06	8.93567e-06	4.83316	GAS2L3	NS
SRPX	-0.970403	2.12732	-4.90165	1.37472e-06	8.93567e-06	4.83306	SRPX	NS
SEC23A	-0.452834	3.70666	-4.90064	1.38139e-06	8.97363e-06	4.82846	SEC23A	NS
XPNPEP2	-1.54142	-3.99867	-4.89993	1.38608e-06	8.99869e-06	4.82524	XPNPEP2	significant
CAPN12	0.83128	2.61492	4.89952	1.38881e-06	9.01098e-06	4.82338	CAPN12	NS
CSF3	-1.89233	-1.55187	-4.89609	1.41192e-06	9.15541e-06	4.80771	CSF3	significant
C15orf48	-1.10619	4.71502	-4.89572	1.41441e-06	9.16605e-06	4.80603	C15orf48	NS
KIF4A	-0.59678	2.71831	-4.89489	1.42007e-06	9.1972e-06	4.80224	KIF4A	NS
FLNC	-1.26218	0.540702	-4.89368	1.42837e-06	9.24542e-06	4.79671	FLNC	NS
MCM4	-0.516764	5.45216	-4.8933	1.43096e-06	9.25661e-06	4.79499	MCM4	NS
C19orf33	0.879091	8.18598	4.89289	1.4338e-06	9.26942e-06	4.79311	C19orf33	NS
TUBGCP3	-0.392859	3.30639	-4.89261	1.43571e-06	9.27621e-06	4.79184	TUBGCP3	NS
BMP7	1.63186	1.31675	4.89143	1.44388e-06	9.32344e-06	4.78645	BMP7	significant
TOPBP1	-0.406098	3.68872	-4.89057	1.44982e-06	9.35623e-06	4.78255	TOPBP1	NS
HOXB13	-1.68144	-1.42895	-4.88879	1.46222e-06	9.43061e-06	4.77447	HOXB13	significant
RENBP	-0.73873	2.43925	-4.8869	1.47559e-06	9.51113e-06	4.76583	RENBP	NS
ELOVL4	-1.0528	-0.758449	-4.8863	1.47985e-06	9.5329e-06	4.76309	ELOVL4	NS
CSNK1E	0.300599	6.45254	4.88605	1.48161e-06	9.5385e-06	4.76197	CSNK1E	NS
COPS8	-0.325942	4.7396	-4.88558	1.48495e-06	9.55435e-06	4.75982	COPS8	NS
CCNA2	-0.541659	3.64873	-4.88532	1.48677e-06	9.56036e-06	4.75866	CCNA2	NS
SNW1	-0.262705	5.29438	-4.88429	1.49416e-06	9.60216e-06	4.75396	SNW1	NS
DOLK	-0.31249	3.40309	-4.88213	1.50972e-06	9.69635e-06	4.74412	DOLK	NS
RABEP2	0.332422	4.52646	4.88159	1.51361e-06	9.71554e-06	4.74168	RABEP2	NS
PCGF6	-0.338614	2.31102	-4.88087	1.51887e-06	9.74354e-06	4.73839	PCGF6	NS
XPR1	-0.485376	3.55044	-4.88056	1.52111e-06	9.75212e-06	4.73699	XPR1	NS
NFASC	-0.766008	0.498194	-4.87846	1.53648e-06	9.84477e-06	4.72745	NFASC	NS
CPA3	-1.15808	0.794178	-4.87382	1.57101e-06	1.006e-05	4.70635	CPA3	NS
SORBS3	-0.516166	5.17504	-4.87351	1.57331e-06	1.00688e-05	4.70496	SORBS3	NS
DMRT3	-1.55712	-5.46786	-4.87143	1.58906e-06	1.01636e-05	4.69551	DMRT3	significant
TSPAN1	1.2289	5.15884	4.87081	1.59374e-06	1.01875e-05	4.69271	TSPAN1	NS
SYNE2	-0.444808	4.34281	-4.87008	1.59932e-06	1.02135e-05	4.6894	SYNE2	NS
RFC3	-0.494136	2.91939	-4.87003	1.59971e-06	1.02135e-05	4.68917	RFC3	NS
NFIC	-0.455645	3.67374	-4.86981	1.60138e-06	1.02182e-05	4.68817	NFIC	NS
COL12A1	-0.841184	4.61923	-4.86848	1.6116e-06	1.02773e-05	4.68214	COL12A1	NS
PPEF1	-1.02023	-2.46925	-4.86729	1.62081e-06	1.03299e-05	4.67673	PPEF1	NS
TMEM65	-0.523784	1.25726	-4.86531	1.63618e-06	1.04217e-05	4.66777	TMEM65	NS
SMAD3	0.539999	4.39477	4.8632	1.65275e-06	1.05211e-05	4.65821	SMAD3	NS
ATP6V0A2	-0.336688	2.40507	-4.86094	1.67069e-06	1.0629e-05	4.64796	ATP6V0A2	NS
LGALS4	1.48713	0.786116	4.85983	1.6796e-06	1.06793e-05	4.64292	LGALS4	NS
FGFBP3	0.543334	-0.234541	4.85904	1.68594e-06	1.07134e-05	4.63934	FGFBP3	NS
CAPZA2	-0.503332	5.14629	-4.8587	1.68865e-06	1.07243e-05	4.63781	CAPZA2	NS
GLI4	0.367853	3.76357	4.85838	1.69127e-06	1.07346e-05	4.63635	GLI4	NS
AFF2	-1.33969	-5.03789	-4.85779	1.69603e-06	1.07585e-05	4.63368	AFF2	NS
LRRFIP2	-0.300047	4.24963	-4.8574	1.6992e-06	1.07709e-05	4.6319	LRRFIP2	NS
AGTRAP	-0.403153	6.00353	-4.8573	1.69999e-06	1.07709e-05	4.63146	AGTRAP	NS
PAM	-0.541168	5.19823	-4.85703	1.70223e-06	1.07788e-05	4.63021	PAM	NS
ARMC1	-0.31776	3.80569	-4.85679	1.70415e-06	1.07846e-05	4.62915	ARMC1	NS
GNAI3	-0.318256	2.19869	-4.85569	1.71313e-06	1.08351e-05	4.62416	GNAI3	NS
DEK	-0.542679	5.60691	-4.85446	1.72323e-06	1.08926e-05	4.61858	DEK	NS
HIC1	-0.654192	0.986878	-4.853	1.73522e-06	1.09619e-05	4.612	HIC1	NS
IL6R	-0.729189	0.490904	-4.8515	1.74769e-06	1.103e-05	4.6052	IL6R	NS
SFRP1	-1.48513	-0.577954	-4.85132	1.74919e-06	1.103e-05	4.60439	SFRP1	NS
SPOP	-0.312317	4.40798	-4.8513	1.74934e-06	1.103e-05	4.60431	SPOP	NS
TRAF3IP3	-0.780437	1.23815	-4.85121	1.75009e-06	1.103e-05	4.60391	TRAF3IP3	NS
FAM83D	-0.64693	3.72268	-4.85071	1.75424e-06	1.10498e-05	4.60166	FAM83D	NS
GSTCD	-0.462743	1.05126	-4.84916	1.7673e-06	1.11255e-05	4.59462	GSTCD	NS
LIPA	-0.477264	4.60581	-4.8488	1.77028e-06	1.11378e-05	4.59302	LIPA	NS
STAB2	-1.45888	-5.66329	-4.84783	1.77854e-06	1.11833e-05	4.5886	STAB2	NS
TOR1A	-0.29684	4.60624	-4.84752	1.78111e-06	1.11929e-05	4.58723	TOR1A	NS
PHF21A	-0.328017	3.21844	-4.84582	1.79561e-06	1.12774e-05	4.57954	PHF21A	NS
ATP2C2	1.01834	2.12315	4.84412	1.81026e-06	1.13628e-05	4.57183	ATP2C2	NS
CCR2	-1.0585	-1.62054	-4.84357	1.81493e-06	1.13855e-05	4.56939	CCR2	NS
STK17A	-0.531939	3.41457	-4.84148	1.83308e-06	1.14927e-05	4.55995	STK17A	NS
CHD3	0.344894	5.7397	4.84116	1.83586e-06	1.15008e-05	4.5585	CHD3	NS
KPNB1	-0.354669	6.57084	-4.84109	1.8365e-06	1.15008e-05	4.55818	KPNB1	NS
CCL24	-1.92199	-2.83447	-4.83921	1.85303e-06	1.15976e-05	4.54967	CCL24	significant
PRRX2	-0.828943	1.07989	-4.83833	1.86075e-06	1.16391e-05	4.54573	PRRX2	NS
ISLR	-1.21206	3.65755	-4.83698	1.87274e-06	1.17073e-05	4.53964	ISLR	NS
TUBB2B	-1.15382	0.948978	-4.83583	1.88303e-06	1.17649e-05	4.53444	TUBB2B	NS
RGS22	-1.3656	-4.65505	-4.83415	1.89816e-06	1.18525e-05	4.52685	RGS22	NS
LY9	-1.01849	-1.20663	-4.83293	1.90915e-06	1.19143e-05	4.52137	LY9	NS
SCN1B	-0.72703	0.948138	-4.8317	1.92037e-06	1.1971e-05	4.51581	SCN1B	NS
CUL4A	-0.314536	4.92268	-4.83169	1.92047e-06	1.1971e-05	4.51577	CUL4A	NS
SLC30A3	-1.28966	-3.16662	-4.83108	1.92599e-06	1.19985e-05	4.51304	SLC30A3	NS
SVIL	-0.607836	3.73373	-4.82745	1.95952e-06	1.21991e-05	4.49667	SVIL	NS
TM4SF1	-0.878966	5.91303	-4.82735	1.96045e-06	1.21991e-05	4.49622	TM4SF1	NS
ADAM17	-0.600915	3.28793	-4.82657	1.96776e-06	1.22376e-05	4.49269	ADAM17	NS
CENPN	-0.528097	4.01005	-4.82611	1.97207e-06	1.22573e-05	4.49061	CENPN	NS
ESD	-0.379037	5.79952	-4.82539	1.97879e-06	1.2292e-05	4.48738	ESD	NS
RAD51AP1	-0.624504	2.77891	-4.82502	1.98229e-06	1.23066e-05	4.48571	RAD51AP1	NS
MAPK14	-0.332346	4.06993	-4.82473	1.98497e-06	1.23162e-05	4.48443	MAPK14	NS
TTC4	-0.281911	3.95218	-4.82379	1.99385e-06	1.23642e-05	4.48019	TTC4	NS
INPP5B	-0.326013	2.27618	-4.82349	1.99672e-06	1.23749e-05	4.47883	INPP5B	NS
NELL2	-1.21742	0.0430166	-4.82234	2.00762e-06	1.24352e-05	4.47367	NELL2	NS
SUMO3	-0.326679	5.95752	-4.82131	2.01748e-06	1.24892e-05	4.46902	SUMO3	NS
SPTLC1	-0.432779	4.78256	-4.82115	2.01895e-06	1.24911e-05	4.46833	SPTLC1	NS
CCDC8	-1.08198	0.0519665	-4.82095	2.02087e-06	1.24958e-05	4.46743	CCDC8	NS
CCNL2	0.403699	6.26576	4.81888	2.04086e-06	1.26122e-05	4.45809	CCNL2	NS
HTR2A	-1.42325	-5.47633	-4.81855	2.04398e-06	1.26242e-05	4.45664	HTR2A	NS
AXL	-0.79113	2.54889	-4.81737	2.05553e-06	1.2684e-05	4.4513	AXL	NS
APPL1	-0.362365	3.09634	-4.81732	2.056e-06	1.2684e-05	4.45108	APPL1	NS
KIAA0895	-0.748575	0.376024	-4.81698	2.05924e-06	1.26967e-05	4.44959	KIAA0895	NS
COL4A4	-0.959845	-2.62849	-4.81667	2.06227e-06	1.27081e-05	4.44819	COL4A4	NS
AP1M2	0.690255	6.14399	4.81087	2.11974e-06	1.30548e-05	4.42213	AP1M2	NS
PYCR1	-0.772862	4.8556	-4.80944	2.13416e-06	1.31361e-05	4.4157	PYCR1	NS
NDUFA13	0.23937	8.53988	4.80869	2.14175e-06	1.31753e-05	4.41233	NDUFA13	NS
MSH2	-0.443026	3.8575	-4.80776	2.15118e-06	1.32258e-05	4.40817	MSH2	NS
CDKN3	-0.570712	4.33459	-4.80695	2.1594e-06	1.32687e-05	4.40455	CDKN3	NS
ANLN	-0.611886	3.90795	-4.806	2.16914e-06	1.3321e-05	4.40028	ANLN	NS
NOL10	-0.279664	4.038	-4.80521	2.17731e-06	1.33636e-05	4.39672	NOL10	NS
BIRC5	-0.541668	4.61543	-4.80441	2.18559e-06	1.34023e-05	4.39312	BIRC5	NS
MYH14	1.04163	5.25794	4.80436	2.1861e-06	1.34023e-05	4.3929	MYH14	NS
SERPINF1	-0.810626	5.74162	-4.80353	2.19469e-06	1.34473e-05	4.38918	SERPINF1	NS
NT5C	0.2921	5.90195	4.80325	2.1976e-06	1.34575e-05	4.38792	NT5C	NS
AKAP12	-0.888801	1.61583	-4.80087	2.22239e-06	1.36016e-05	4.37729	AKAP12	NS
DSTN	-0.360539	8.00568	-4.80023	2.22918e-06	1.36345e-05	4.37439	DSTN	NS
SNX3	-0.276907	6.84436	-4.80012	2.23029e-06	1.36345e-05	4.37392	SNX3	NS
SEC23B	-0.382906	4.9942	-4.79802	2.25254e-06	1.37627e-05	4.36451	SEC23B	NS
ABI3BP	-0.905088	1.00189	-4.79738	2.25938e-06	1.37967e-05	4.36163	ABI3BP	NS
XPNPEP1	-0.258518	4.86716	-4.79716	2.26175e-06	1.38013e-05	4.36064	XPNPEP1	NS
CCNC	-0.3371	4.61805	-4.79707	2.26269e-06	1.38013e-05	4.36025	CCNC	NS
MICB	-0.777292	1.46547	-4.79657	2.26807e-06	1.38263e-05	4.35799	MICB	NS
PDE10A	1.03671	0.119232	4.79378	2.29807e-06	1.39984e-05	4.34554	PDE10A	NS
EAF2	-0.442557	2.17726	-4.79371	2.2989e-06	1.39984e-05	4.34519	EAF2	NS
GNA13	-0.372009	4.06254	-4.79343	2.30196e-06	1.40091e-05	4.34393	GNA13	NS
EPHA1	0.594586	4.281	4.7924	2.3131e-06	1.4069e-05	4.33936	EPHA1	NS
ZNF763	0.585743	0.519596	4.79164	2.3214e-06	1.41115e-05	4.33596	ZNF763	NS
RAB7A	-0.270057	7.2122	-4.79138	2.32427e-06	1.4121e-05	4.33479	RAB7A	NS
TTC26	-0.429277	1.19173	-4.79093	2.32917e-06	1.41356e-05	4.33279	TTC26	NS
STARD4	-0.720996	0.994426	-4.79092	2.32929e-06	1.41356e-05	4.33274	STARD4	NS
WDR76	-0.533375	2.55324	-4.78954	2.34453e-06	1.422e-05	4.32656	WDR76	NS
ZNF600	0.455695	3.19665	4.78922	2.34805e-06	1.42334e-05	4.32514	ZNF600	NS
DTX1	-0.888611	-0.386482	-4.78853	2.3557e-06	1.42717e-05	4.32206	DTX1	NS
DCBLD2	-0.8119	2.45755	-4.78752	2.36696e-06	1.43319e-05	4.31753	DCBLD2	NS
QRSL1	-0.343089	2.19531	-4.78727	2.36981e-06	1.43411e-05	4.3164	QRSL1	NS
MAD2L1	-0.548886	4.11028	-4.78606	2.38333e-06	1.44149e-05	4.311	MAD2L1	NS
IKBKB	0.326693	4.56167	4.78542	2.39058e-06	1.44506e-05	4.30812	IKBKB	NS
STAP2	0.500962	6.26665	4.78447	2.40121e-06	1.45068e-05	4.30391	STAP2	NS
DNAL4	0.325882	4.25711	4.7841	2.40548e-06	1.45244e-05	4.30223	DNAL4	NS
METTL8	-0.4265	2.6662	-4.7834	2.41339e-06	1.45641e-05	4.29912	METTL8	NS
RHBDL3	-1.11673	-2.64074	-4.78279	2.42036e-06	1.45979e-05	4.29638	RHBDL3	NS
FLCN	-0.371924	3.2565	-4.78233	2.4256e-06	1.46213e-05	4.29434	FLCN	NS
ISG20	-0.709947	4.23481	-4.78209	2.42831e-06	1.46251e-05	4.29328	ISG20	NS
BEX1	-1.81414	-4.542	-4.78204	2.42894e-06	1.46251e-05	4.29303	BEX1	significant
IL24	-1.00454	0.0155188	-4.7818	2.43172e-06	1.46337e-05	4.29195	IL24	NS
RAI1	0.377098	3.74949	4.78108	2.4399e-06	1.46748e-05	4.28876	RAI1	NS
HABP4	-0.467587	2.15561	-4.77954	2.45771e-06	1.47731e-05	4.28187	HABP4	NS
SORL1	0.892101	2.85481	4.77943	2.45898e-06	1.47731e-05	4.28138	SORL1	NS
IL1R1	-0.610407	3.77814	-4.77883	2.46586e-06	1.48061e-05	4.27873	IL1R1	NS
EPS8L3	1.99272	-1.64973	4.77694	2.488e-06	1.49308e-05	4.27026	EPS8L3	significant
CHRNA6	-1.36213	-6.03474	-4.77657	2.4923e-06	1.49429e-05	4.26862	CHRNA6	NS
ARHGAP25	-0.524783	1.93299	-4.77653	2.4928e-06	1.49429e-05	4.26843	ARHGAP25	NS
ANXA2	-0.54185	9.70327	-4.77622	2.49644e-06	1.49538e-05	4.26705	ANXA2	NS
FOLR2	-0.897004	2.56947	-4.77614	2.49739e-06	1.49538e-05	4.26669	FOLR2	NS
GIPC1	0.315663	7.39005	4.77545	2.50549e-06	1.4994e-05	4.26362	GIPC1	NS
RNF138	-0.436105	3.02499	-4.77509	2.5097e-06	1.50109e-05	4.26203	RNF138	NS
TRIM37	-0.352167	3.19409	-4.77416	2.52066e-06	1.50681e-05	4.2579	TRIM37	NS
NUMA1	0.269395	6.56616	4.77405	2.52206e-06	1.50681e-05	4.25737	NUMA1	NS
UBE2W	-0.384559	2.98782	-4.77375	2.52554e-06	1.50806e-05	4.25607	UBE2W	NS
EPN3	0.912891	4.61528	4.77286	2.53619e-06	1.51358e-05	4.25208	EPN3	NS
DSP	-0.979256	5.0837	-4.77093	2.5593e-06	1.52653e-05	4.24348	DSP	NS
GDI2	-0.323322	7.08255	-4.76728	2.60359e-06	1.55208e-05	4.22722	GDI2	NS
SCARF2	-0.749994	1.54408	-4.76411	2.6427e-06	1.57453e-05	4.21309	SCARF2	NS
ATXN7L2	0.395499	2.22818	4.76381	2.64631e-06	1.57581e-05	4.21179	ATXN7L2	NS
YWHAG	-0.34546	5.99245	-4.76333	2.65231e-06	1.57851e-05	4.20965	YWHAG	NS
MTDH	-0.450674	4.64695	-4.76278	2.65921e-06	1.58175e-05	4.20719	MTDH	NS
LPA	1.49245	-5.51027	4.76046	2.68834e-06	1.59819e-05	4.19686	LPA	NS
SCRN2	0.32197	5.04308	4.76009	2.69294e-06	1.60005e-05	4.19524	SCRN2	NS
PMFBP1	0.609393	-0.11231	4.7594	2.70172e-06	1.60438e-05	4.19216	PMFBP1	NS
GLO1	-0.339083	6.13096	-4.75857	2.71221e-06	1.60972e-05	4.18848	GLO1	NS
FBXO30	-0.370406	0.863858	-4.75752	2.7256e-06	1.61678e-05	4.18382	FBXO30	NS
B3GNT5	-0.58002	3.61038	-4.75738	2.72749e-06	1.61701e-05	4.18316	B3GNT5	NS
RAB33A	-0.677824	-0.548153	-4.75638	2.74029e-06	1.62371e-05	4.17873	RAB33A	NS
ZFHX2	0.75327	-0.603992	4.75601	2.74505e-06	1.62563e-05	4.17708	ZFHX2	NS
WDR6	0.335678	6.35888	4.75583	2.74728e-06	1.62607e-05	4.17631	WDR6	NS
ACOT11	0.641454	2.89954	4.75499	2.75817e-06	1.63161e-05	4.17256	ACOT11	NS
PCDHB2	-1.03915	0.280878	-4.75433	2.76669e-06	1.63576e-05	4.16964	PCDHB2	NS
ZFP64	-0.368023	3.05152	-4.75281	2.78656e-06	1.6466e-05	4.16286	ZFP64	NS
SPAG9	-0.400112	3.97278	-4.75204	2.79665e-06	1.65166e-05	4.15944	SPAG9	NS
CGN	0.988724	3.70768	4.74977	2.82643e-06	1.66834e-05	4.1494	CGN	NS
TMCO4	0.374943	4.15412	4.74922	2.83382e-06	1.67178e-05	4.14693	TMCO4	NS
HAPLN3	-0.830784	2.85577	-4.74775	2.85339e-06	1.68241e-05	4.14041	HAPLN3	NS
GTF2F2	-0.281525	3.86758	-4.74635	2.87214e-06	1.69254e-05	4.1342	GTF2F2	NS
STC1	-0.706319	2.40511	-4.74567	2.88133e-06	1.69652e-05	4.13117	STC1	NS
LPIN1	-0.52077	1.85483	-4.74561	2.88203e-06	1.69652e-05	4.13094	LPIN1	NS
TNFSF18	-1.24688	-4.48563	-4.74141	2.93924e-06	1.72925e-05	4.11232	TNFSF18	NS
ACTR3	-0.496865	6.15348	-4.7411	2.94355e-06	1.73084e-05	4.11093	ACTR3	NS
LIPG	-1.0167	2.23466	-4.74039	2.95341e-06	1.73498e-05	4.10776	LIPG	NS
MAX	-0.237834	5.10085	-4.74029	2.95478e-06	1.73498e-05	4.10733	MAX	NS
LGALS2	-1.30091	-0.325704	-4.74016	2.9566e-06	1.73498e-05	4.10674	LGALS2	NS
P2RY13	-0.93789	-1.5538	-4.74013	2.95702e-06	1.73498e-05	4.10661	P2RY13	NS
MANSC1	0.547676	4.2918	4.73837	2.98143e-06	1.74835e-05	4.09882	MANSC1	NS
SLIT3	0.810868	1.71688	4.73757	2.99259e-06	1.75331e-05	4.09528	SLIT3	NS
TMOD1	-0.765186	0.869409	-4.73753	2.99314e-06	1.75331e-05	4.09511	TMOD1	NS
YME1L1	-0.339529	5.29376	-4.73685	3.00259e-06	1.7574e-05	4.09212	YME1L1	NS
CYB5R4	-0.513964	2.76349	-4.7368	3.00338e-06	1.7574e-05	4.09187	CYB5R4	NS
TH	1.79991	-0.381489	4.73636	3.00952e-06	1.75914e-05	4.08994	TH	significant
CXCL13	-1.55895	1.88545	-4.73635	3.00962e-06	1.75914e-05	4.08991	CXCL13	significant
KCTD12	-0.632412	2.77121	-4.73207	3.07051e-06	1.79255e-05	4.07093	KCTD12	NS
ARHGAP27	0.456667	4.61863	4.73205	3.07075e-06	1.79255e-05	4.07086	ARHGAP27	NS
YIPF5	-0.361449	4.00896	-4.73192	3.07267e-06	1.79255e-05	4.07027	YIPF5	NS
PTPRM	0.624242	4.39027	4.73186	3.07341e-06	1.79255e-05	4.07004	PTPRM	NS
ASGR2	-0.930151	-2.12884	-4.72754	3.13611e-06	1.82813e-05	4.05091	ASGR2	NS
SCG2	-1.00629	-1.55594	-4.7274	3.13819e-06	1.82835e-05	4.05028	SCG2	NS
RAB40A	0.555375	-0.951119	4.72702	3.14366e-06	1.83055e-05	4.04863	RAB40A	NS
ACBD3	-0.366238	4.14473	-4.72608	3.1575e-06	1.83762e-05	4.04447	ACBD3	NS
RAN	-0.342554	9.06571	-4.72377	3.19179e-06	1.85657e-05	4.03424	RAN	NS
DRD1	1.45612	-2.80006	4.72337	3.19768e-06	1.85899e-05	4.0325	DRD1	NS
PRDM16	-1.09772	-3.24543	-4.72275	3.207e-06	1.86341e-05	4.02974	PRDM16	NS
NUP153	-0.450538	3.44141	-4.72164	3.22357e-06	1.87203e-05	4.02486	NUP153	NS
PSD4	0.419487	3.81605	4.72015	3.246e-06	1.88404e-05	4.01829	PSD4	NS
ARF4	-0.345908	7.14655	-4.71963	3.25387e-06	1.88759e-05	4.016	ARF4	NS
ATP6V1A	-0.364194	4.07965	-4.71785	3.28097e-06	1.90229e-05	4.00815	ATP6V1A	NS
FNDC4	-0.701665	2.10113	-4.717	3.29401e-06	1.90883e-05	4.00439	FNDC4	NS
DUOX2	1.27674	1.56871	4.71684	3.29645e-06	1.90922e-05	4.00369	DUOX2	NS
REG4	1.57718	-2.61968	4.71582	3.31216e-06	1.91729e-05	3.99918	REG4	significant
PSORS1C1	-0.76505	0.706785	-4.71532	3.31985e-06	1.9201e-05	3.99699	PSORS1C1	NS
MDGA1	-0.925703	0.169145	-4.71528	3.32057e-06	1.9201e-05	3.99678	MDGA1	NS
COPB2	-0.302553	6.0286	-4.71505	3.32409e-06	1.9211e-05	3.99578	COPB2	NS
HSD3B1	2.21237	-4.18368	4.71434	3.33512e-06	1.92644e-05	3.99264	HSD3B1	significant
CDK5R1	-0.673488	0.415953	-4.71348	3.3485e-06	1.93314e-05	3.98885	CDK5R1	NS
ACSL5	0.769278	4.8977	4.71217	3.36898e-06	1.94392e-05	3.98308	ACSL5	NS
TSPAN8	1.86584	-0.5544	4.71109	3.38586e-06	1.95262e-05	3.97834	TSPAN8	significant
CXorf56	-0.347862	3.72194	-4.71093	3.38839e-06	1.95303e-05	3.97764	CXorf56	NS
RASSF8	-0.665892	1.26452	-4.71052	3.3949e-06	1.95574e-05	3.97582	RASSF8	NS
FKBP10	-0.812433	4.94354	-4.71019	3.40018e-06	1.95774e-05	3.97435	FKBP10	NS
ESCO2	-0.608934	0.813415	-4.70982	3.40602e-06	1.95931e-05	3.97272	ESCO2	NS
CSTF2	-0.381406	3.76642	-4.70978	3.40655e-06	1.95931e-05	3.97258	CSTF2	NS
FGFR4	-0.748635	0.354292	-4.70962	3.40923e-06	1.95981e-05	3.97183	FGFR4	NS
NANP	-0.363181	1.21146	-4.70945	3.4119e-06	1.9603e-05	3.97109	NANP	NS
SPAG17	1.24356	0.652543	4.70836	3.42913e-06	1.96915e-05	3.96632	SPAG17	NS
RNF38	-0.373241	2.69018	-4.70811	3.43321e-06	1.97045e-05	3.96519	RNF38	NS
KLHL15	-0.38178	0.369867	-4.70767	3.44016e-06	1.97338e-05	3.96328	KLHL15	NS
PLK2	-0.650949	4.30898	-4.70653	3.45849e-06	1.98284e-05	3.95825	PLK2	NS
RAB25	0.871777	7.24988	4.70555	3.47426e-06	1.99083e-05	3.95394	RAB25	NS
SLC16A5	0.807399	3.46158	4.7041	3.49788e-06	2.00236e-05	3.94753	SLC16A5	NS
HSPA12B	-0.57044	0.450252	-4.70408	3.49809e-06	2.00236e-05	3.94747	HSPA12B	NS
SERP1	-0.243587	6.04943	-4.70345	3.50834e-06	2.00716e-05	3.9447	SERP1	NS
SFMBT2	-0.688284	-0.64364	-4.70328	3.51118e-06	2.00772e-05	3.94393	SFMBT2	NS
SEC24D	-0.485697	3.89913	-4.70306	3.51479e-06	2.00872e-05	3.94296	SEC24D	NS
ATAD2	-0.508689	3.29237	-4.70096	3.54915e-06	2.02728e-05	3.93375	ATAD2	NS
CDKN2B	-1.13888	2.32499	-4.70039	3.55864e-06	2.03126e-05	3.93122	CDKN2B	NS
AVEN	-0.339933	3.31475	-4.70031	3.55988e-06	2.03126e-05	3.93089	AVEN	NS
TRERF1	0.488833	1.96555	4.69964	3.57108e-06	2.03657e-05	3.92792	TRERF1	NS
LAMA2	-0.687596	0.444236	-4.69934	3.57595e-06	2.03827e-05	3.92663	LAMA2	NS
PLCL2	-0.750634	0.134539	-4.69899	3.58178e-06	2.04052e-05	3.92508	PLCL2	NS
ANKRD44	-0.5573	0.552399	-4.69791	3.59987e-06	2.04974e-05	3.92032	ANKRD44	NS
VRK2	-0.387433	3.51343	-4.69736	3.60902e-06	2.05387e-05	3.91791	VRK2	NS
SRRM2	0.245604	7.87879	4.69663	3.62133e-06	2.05979e-05	3.91469	SRRM2	NS
TRAF3	-0.369734	2.55514	-4.69486	3.65112e-06	2.07564e-05	3.90693	TRAF3	NS
CRB3	0.928177	4.44052	4.6946	3.65547e-06	2.07702e-05	3.90581	CRB3	NS
TSG101	-0.314884	5.58321	-4.69371	3.67062e-06	2.08445e-05	3.90189	TSG101	NS
SIAH2	-0.319885	4.21399	-4.69361	3.67242e-06	2.08445e-05	3.90143	SIAH2	NS
IMPDH2	0.28099	7.32329	4.69327	3.67822e-06	2.08665e-05	3.89993	IMPDH2	NS
PWP1	-0.257679	4.91047	-4.69181	3.70313e-06	2.09878e-05	3.89354	PWP1	NS
STEAP1	-0.75814	3.24711	-4.69179	3.7035e-06	2.09878e-05	3.89345	STEAP1	NS
MKI67	-0.557253	3.92832	-4.69106	3.71607e-06	2.1048e-05	3.89024	MKI67	NS
MTMR12	-0.412274	2.58631	-4.69021	3.73068e-06	2.11197e-05	3.88653	MTMR12	NS
UTP20	-0.387025	1.77379	-4.68995	3.73526e-06	2.11345e-05	3.88537	UTP20	NS
TRPC3	-0.900075	-3.55406	-4.68904	3.75102e-06	2.12125e-05	3.88138	TRPC3	NS
PTX3	-1.24176	-0.861124	-4.68858	3.75913e-06	2.12473e-05	3.87934	PTX3	NS
ACTN2	-1.46944	-3.59442	-4.68708	3.78531e-06	2.1384e-05	3.87277	ACTN2	NS
ALG2	-0.291526	4.14178	-4.68656	3.79436e-06	2.14239e-05	3.87051	ALG2	NS
SCO1	-0.312995	3.85688	-4.68604	3.80358e-06	2.14648e-05	3.86821	SCO1	NS
PTPDC1	-0.364757	1.15701	-4.68406	3.83855e-06	2.16508e-05	3.85955	PTPDC1	NS
CD83	-0.547693	2.62573	-4.68384	3.84257e-06	2.16621e-05	3.85856	CD83	NS
COX4I1	0.238888	9.4278	4.68335	3.85119e-06	2.16994e-05	3.85644	COX4I1	NS
PPP1R3B	-0.5044	2.38787	-4.68276	3.86171e-06	2.17473e-05	3.85385	PPP1R3B	NS
PGBD1	-0.53559	0.433533	-4.68107	3.89202e-06	2.19066e-05	3.84645	PGBD1	NS
HESX1	-0.483749	-0.20776	-4.6808	3.89702e-06	2.19233e-05	3.84524	HESX1	NS
GNAO1	-0.886445	-1.27606	-4.68049	3.90262e-06	2.19434e-05	3.84388	GNAO1	NS
SH3YL1	0.512601	5.39582	4.67976	3.91579e-06	2.20059e-05	3.84069	SH3YL1	NS
SLC22A16	-1.43855	-5.08704	-4.67857	3.93734e-06	2.21155e-05	3.8355	SLC22A16	NS
ZNF143	-0.269552	3.37644	-4.67809	3.94616e-06	2.21535e-05	3.83338	ZNF143	NS
CPXM2	-0.974568	0.930327	-4.67706	3.96508e-06	2.22469e-05	3.82885	CPXM2	NS
HOXB3	0.767713	2.4498	4.67695	3.96693e-06	2.22469e-05	3.82841	HOXB3	NS
ST6GALNAC5	-0.912524	-0.222301	-4.67635	3.9781e-06	2.2298e-05	3.82575	ST6GALNAC5	NS
CCNYL1	-0.448806	2.54467	-4.67617	3.98135e-06	2.23047e-05	3.82498	CCNYL1	NS
ZMAT2	-0.278656	5.80756	-4.67498	4.00338e-06	2.24165e-05	3.81975	ZMAT2	NS
REEP2	-0.810584	0.27531	-4.67415	4.01871e-06	2.24906e-05	3.81614	REEP2	NS
PRIM1	-0.487503	3.04844	-4.67313	4.03762e-06	2.25847e-05	3.8117	PRIM1	NS
CHAF1B	-0.509676	2.09427	-4.67166	4.06516e-06	2.2727e-05	3.80526	CHAF1B	NS
HEXIM1	0.33973	4.64434	4.67154	4.06747e-06	2.27281e-05	3.80473	HEXIM1	NS
GPR180	-0.386336	1.06556	-4.67039	4.08916e-06	2.28375e-05	3.79969	GPR180	NS
BICD1	-0.462537	2.33893	-4.6698	4.10041e-06	2.28885e-05	3.79709	BICD1	NS
LIN7B	0.364325	3.34306	4.66893	4.11674e-06	2.29588e-05	3.79333	LIN7B	NS
CLUAP1	-0.415031	3.18977	-4.66891	4.11726e-06	2.29588e-05	3.79321	CLUAP1	NS
CWF19L1	-0.251443	3.44628	-4.66822	4.1303e-06	2.30196e-05	3.79022	CWF19L1	NS
SUCNR1	-1.06683	-2.64739	-4.66698	4.15409e-06	2.31403e-05	3.78478	SUCNR1	NS
CAND2	-0.848113	-0.797831	-4.66624	4.16825e-06	2.32071e-05	3.78157	CAND2	NS
CLIP3	-0.719887	1.56744	-4.66553	4.18195e-06	2.32714e-05	3.77846	CLIP3	NS
SULF2	-0.950341	4.47058	-4.66484	4.19522e-06	2.33332e-05	3.77546	SULF2	NS
PPP1R2	-0.31989	4.5044	-4.66356	4.22012e-06	2.34596e-05	3.76986	PPP1R2	NS
PRMT3	-0.368591	2.74818	-4.66217	4.24734e-06	2.35988e-05	3.76378	PRMT3	NS
SEC22A	-0.340264	3.63298	-4.66075	4.27527e-06	2.37417e-05	3.75758	SEC22A	NS
MFSD5	0.260874	5.11588	4.66035	4.2831e-06	2.3773e-05	3.75585	MFSD5	NS
USP37	-0.49313	0.831136	-4.65975	4.29503e-06	2.38269e-05	3.75322	USP37	NS
DOCK6	0.290464	4.46203	4.65875	4.31484e-06	2.39245e-05	3.74886	DOCK6	NS
XPO4	-0.339858	1.57067	-4.65736	4.34257e-06	2.40567e-05	3.7428	XPO4	NS
PHACTR2	-0.452635	1.99391	-4.65733	4.34313e-06	2.40567e-05	3.74268	PHACTR2	NS
DCTN5	-0.318474	4.82943	-4.65447	4.40073e-06	2.43632e-05	3.73021	DCTN5	NS
REEP1	-1.05496	-1.62157	-4.65336	4.42346e-06	2.44765e-05	3.72534	REEP1	NS
THBS4	-1.24962	-0.647945	-4.65278	4.4351e-06	2.45283e-05	3.72285	THBS4	NS
ARMC9	-0.450847	2.38016	-4.65237	4.44352e-06	2.45623e-05	3.72106	ARMC9	NS
SERTAD3	0.293196	5.00834	4.6518	4.45519e-06	2.46142e-05	3.71858	SERTAD3	NS
ASPM	-0.571017	2.38322	-4.64948	4.50302e-06	2.48657e-05	3.70848	ASPM	NS
HSPA12A	-0.736173	-1.00178	-4.64805	4.53276e-06	2.50171e-05	3.70225	HSPA12A	NS
ALDH2	-0.79128	4.41697	-4.64746	4.54506e-06	2.50722e-05	3.69969	ALDH2	NS
LTBP1	-0.61304	3.94665	-4.64667	4.56166e-06	2.51497e-05	3.69624	LTBP1	NS
CYP46A1	-0.865289	-2.95787	-4.64657	4.56378e-06	2.51497e-05	3.6958	CYP46A1	NS
IFT122	-0.335342	2.94321	-4.64492	4.59868e-06	2.53291e-05	3.68859	IFT122	NS
TUBD1	-0.314358	2.51789	-4.64076	4.6873e-06	2.58041e-05	3.67054	TUBD1	NS
GDF15	1.12067	6.12675	4.64021	4.69919e-06	2.585e-05	3.66814	GDF15	NS
PFKFB2	-0.436391	1.68206	-4.64015	4.70043e-06	2.585e-05	3.66789	PFKFB2	NS
NEFH	-0.937151	-2.93028	-4.63977	4.70874e-06	2.58699e-05	3.66622	NEFH	NS
THBS2	-1.07537	3.72615	-4.63977	4.70885e-06	2.58699e-05	3.6662	THBS2	NS
BCHE	-1.3302	-1.75215	-4.63803	4.74651e-06	2.60635e-05	3.65866	BCHE	NS
MPHOSPH9	-0.412446	2.51349	-4.63791	4.74921e-06	2.60651e-05	3.65813	MPHOSPH9	NS
IL15	-0.666976	1.13721	-4.63721	4.76457e-06	2.61361e-05	3.65507	IL15	NS
EPB41L5	-0.421318	2.4788	-4.63691	4.77105e-06	2.61584e-05	3.65379	EPB41L5	NS
DUSP22	-0.360849	4.07554	-4.63654	4.77914e-06	2.61801e-05	3.65218	DUSP22	NS
CDCA8	-0.517114	3.7125	-4.63651	4.77987e-06	2.61801e-05	3.65204	CDCA8	NS
TLE6	0.979605	1.62584	4.63598	4.79138e-06	2.62298e-05	3.64976	TLE6	NS
KPNA1	-0.400025	3.87609	-4.63309	4.85533e-06	2.65665e-05	3.63722	KPNA1	NS
PELO	-0.342665	3.0677	-4.63255	4.86741e-06	2.6619e-05	3.63488	PELO	NS
TNK2	0.38706	5.11989	4.63104	4.9013e-06	2.67908e-05	3.62831	TNK2	NS
PTPN1	-0.325612	4.35397	-4.63093	4.90392e-06	2.67915e-05	3.62781	PTPN1	NS
ITPR2	-0.542354	0.97374	-4.63004	4.92378e-06	2.68864e-05	3.62399	ITPR2	NS
PIK3C2B	0.569345	3.1337	4.62958	4.93422e-06	2.69298e-05	3.62198	PIK3C2B	NS
AZGP1	1.44604	0.48309	4.62943	4.93769e-06	2.69351e-05	3.62132	AZGP1	NS
KCTD10	-0.303232	4.19652	-4.62842	4.96065e-06	2.70467e-05	3.61693	KCTD10	NS
KIF23	-0.535949	3.52575	-4.62594	5.0173e-06	2.73418e-05	3.60619	KIF23	NS
SNX24	-0.393044	3.0601	-4.62501	5.03864e-06	2.74442e-05	3.60218	SNX24	NS
C1orf87	1.35241	-8.13378	4.62434	5.05419e-06	2.7515e-05	3.59927	C1orf87	NS
SLC39A4	0.408503	6.378	4.62418	5.05804e-06	2.75201e-05	3.59855	SLC39A4	NS
FABP4	1.60439	3.63244	4.62408	5.06023e-06	2.75201e-05	3.59814	FABP4	significant
FCRL2	-1.51943	-4.66207	-4.62332	5.07782e-06	2.76019e-05	3.59485	FCRL2	significant
GZMA	-1.14191	1.79134	-4.62252	5.09664e-06	2.76827e-05	3.59136	GZMA	NS
EFNB1	0.579472	4.85753	4.62247	5.09783e-06	2.76827e-05	3.59114	EFNB1	NS
RPS6KC1	-0.321332	2.5761	-4.62225	5.10296e-06	2.76966e-05	3.59019	RPS6KC1	NS
ZNF121	0.360863	2.8675	4.62212	5.10598e-06	2.76991e-05	3.58963	ZNF121	NS
TIAM1	0.552229	2.80476	4.62102	5.13168e-06	2.78245e-05	3.58488	TIAM1	NS
CDCA7	-0.667613	2.8102	-4.62088	5.13511e-06	2.78292e-05	3.58425	CDCA7	NS
DDX19A	-0.302107	4.22164	-4.61928	5.17276e-06	2.80138e-05	3.57734	DDX19A	NS
SNX2	-0.326734	5.11204	-4.61921	5.17438e-06	2.80138e-05	3.57704	SNX2	NS
PSAT1	-0.586006	3.87689	-4.61819	5.19854e-06	2.81305e-05	3.57264	PSAT1	NS
CDC5L	-0.341158	3.17982	-4.61705	5.22587e-06	2.82642e-05	3.56768	CDC5L	NS
DHX34	0.27109	3.81364	4.61681	5.23163e-06	2.82786e-05	3.56664	DHX34	NS
NDUFA1	0.233314	7.33286	4.61672	5.23376e-06	2.82786e-05	3.56626	NDUFA1	NS
GINS1	-0.495313	2.89885	-4.61574	5.25726e-06	2.83913e-05	3.56202	GINS1	NS
[truncated: 8,792 more rows]

## Sheet: shared DEGs
Shared DEGs
	features	hr	ci_low	ci_up	pvalue
26	PCDH9	1.11657	1.06107	1.17496	2.24426e-05
90	GOLT1A	0.909214	0.868678	0.951642	4.3134e-05
46	EFEMP1	1.12101	1.0596	1.18598	7.06415e-05
20	CNTN1	1.09863	1.04537	1.1546	0.000207059
11	TNFAIP8L3	1.15891	1.06964	1.25563	0.000310751
81	TNFAIP6	1.13241	1.05766	1.21244	0.000358377
50	TLL1	1.11301	1.04912	1.1808	0.000385953
43	MFAP5	1.07998	1.03442	1.12754	0.000467713
67	KLHL4	1.1077	1.04592	1.17314	0.000477529
79	GFPT2	1.10766	1.04265	1.17673	0.000922477
75	APCDD1L	1.08399	1.03324	1.13723	0.000978394
2	NRXN1	1.07419	1.02943	1.1209	0.000982536
62	NCAM2	1.08106	1.03204	1.13242	0.000995745
56	RHBG	0.927198	0.886035	0.970272	0.00110433
13	CAMK2A	1.097	1.03656	1.16096	0.00136613
42	CYP1B1	1.09729	1.03632	1.16186	0.00145762
14	ACTC1	1.05085	1.01823	1.08451	0.00204754
53	SFRP2	1.06033	1.02145	1.10069	0.00211784
57	COBL	1.08073	1.02844	1.13568	0.00215499
85	PTPRZ1	1.05212	1.01787	1.08753	0.00262463
87	CHRDL2	1.06588	1.0221	1.11154	0.00286859
70	KIAA1755	1.09607	1.03052	1.16578	0.00354931
15	SLIT2	1.10398	1.03126	1.18183	0.004436
74	PLA2G2F	0.954067	0.923545	0.985598	0.00459045
68	PI15	1.10529	1.03134	1.18455	0.00460427
61	HSD3B1	0.956252	0.927095	0.986327	0.0046346
65	SV2B	1.07612	1.02236	1.1327	0.00501992
52	SERPINA3	1.05239	1.01498	1.09118	0.00568803
38	ANKRD29	1.0862	1.02361	1.15261	0.00631816
60	GATA3	0.921013	0.86735	0.977996	0.00722238
4	XPNPEP2	1.064	1.0166	1.1136	0.00762253
17	CILP	1.06263	1.01547	1.11198	0.00871574
5	ANK2	1.09072	1.02217	1.16387	0.00873695
35	FABP6	0.949701	0.913632	0.987194	0.00899065
49	SH3GL3	1.04855	1.01162	1.08683	0.00956339
86	TSPAN8	0.956762	0.924914	0.989706	0.0104961
39	GPC6	1.0885	1.01999	1.1616	0.0105644
28	IGFL2	1.04877	1.01106	1.08789	0.0108217
29	RSPO2	1.05106	1.01154	1.09213	0.0108703
6	SCN2B	1.06614	1.0147	1.12018	0.0111408
8	FAIM2	1.07511	1.01565	1.13805	0.0125968
9	PRUNE2	1.07518	1.01483	1.13912	0.0139215
25	COL10A1	1.05211	1.01001	1.09597	0.0147605
55	KISS1	0.950407	0.912274	0.990135	0.0149133
16	PLN	1.06141	1.01154	1.11374	0.0152049
47	ROR2	1.08304	1.01467	1.15601	0.0164947
64	CRTAC1	0.956236	0.921652	0.992118	0.0172658
21	OMD	1.05167	1.00854	1.09665	0.0183718
63	MGAT4C	1.05268	1.0082	1.09913	0.0197611
24	MEOX2	1.05931	1.00848	1.1127	0.0216488
1	PLP1	1.04954	1.00679	1.09411	0.0226731
12	DPT	1.04839	1.00625	1.09229	0.0239721
77	MUC16	1.03646	1.00467	1.06925	0.0242354
23	BVES	1.08381	1.0104	1.16255	0.0245048
72	GAS1	1.06727	1.00778	1.13028	0.0260972
41	ATOH8	0.932597	0.876522	0.992258	0.0274106
91	S100A7A	1.03111	1.0022	1.06086	0.0347313
33	MKX	1.05668	1.00315	1.11308	0.0376684
51	VGLL1	0.955466	0.915182	0.997524	0.0381929
78	HMGA2	1.0385	1.00193	1.07641	0.0388949
22	COL11A1	1.04703	1.00121	1.09495	0.0441084
3	CADM3	1.04711	1.00114	1.09519	0.044447
69	FMO2	1.05423	1.00111	1.11017	0.04527
7	ASB5	1.03303	0.999572	1.06762	0.0530562
32	KRT7	0.953829	0.90785	1.00214	0.0607534
34	BEX1	1.03538	0.996952	1.0753	0.0715768
76	SLC6A15	1.03054	0.995584	1.06672	0.0875287
30	RSPO3	1.0427	0.993784	1.09403	0.088081
80	PI3	1.027	0.994714	1.06033	0.102103
19	IL6	1.03971	0.989731	1.09221	0.121312
27	PENK	1.03147	0.990838	1.07377	0.130775
48	SLC5A7	0.973077	0.938217	1.00923	0.142582
88	HTR3A	1.02863	0.98887	1.06999	0.160468
82	DMRT3	1.0332	0.985485	1.08323	0.175768
59	SLC1A6	1.01913	0.989941	1.04918	0.201202
54	SLC15A1	0.966935	0.916767	1.01985	0.216113
10	FOXH1	0.963199	0.907506	1.02231	0.217255
66	IL5RA	1.0312	0.981793	1.08309	0.220048
71	RNF128	0.967996	0.918073	1.02063	0.228605
36	LHX2	1.02642	0.983677	1.07102	0.229527
84	ALDH1L1	0.973727	0.925926	1.024	0.299898
40	PAEP	1.01777	0.984372	1.05229	0.300862
44	FABP4	1.02174	0.980228	1.06501	0.309471
58	LHX1	1.0185	0.982987	1.05529	0.311427
73	CCL21	1.01199	0.97886	1.04624	0.482817
83	ROS1	1.01339	0.97413	1.05423	0.50937
37	MT1H	1.01249	0.970113	1.05671	0.569375
89	TCN1	0.990277	0.956689	1.02504	0.578936
18	NOL4	1.01034	0.97006	1.05229	0.620258
31	CSF3	1.00911	0.969986	1.0498	0.653193
45	IGF2BP1	1.00791	0.972557	1.04456	0.665251

## Sheet: 35 genes related to prognosis
35 genes that significantly associated with the prognosis of BC by univariate Cox regression analysis
	features	hr	ci_low	ci_up	pvalue
1	NRXN1	1.07419	1.02943	1.1209	0.000982536
2	XPNPEP2	1.064	1.0166	1.1136	0.00762253
3	ANK2	1.09072	1.02217	1.16387	0.00873695
4	TNFAIP8L3	1.15891	1.06964	1.25563	0.000310751
5	CAMK2A	1.097	1.03656	1.16096	0.00136613
6	ACTC1	1.05085	1.01823	1.08451	0.00204754
7	SLIT2	1.10398	1.03126	1.18183	0.004436
8	CILP	1.06263	1.01547	1.11198	0.00871574
9	CNTN1	1.09863	1.04537	1.1546	0.000207059
10	PCDH9	1.11657	1.06107	1.17496	2.24426e-05
11	FABP6	0.949701	0.913632	0.987194	0.00899065
12	ANKRD29	1.0862	1.02361	1.15261	0.00631816
13	CYP1B1	1.09729	1.03632	1.16186	0.00145762
14	MFAP5	1.07998	1.03442	1.12754	0.000467713
15	EFEMP1	1.12101	1.0596	1.18598	7.06415e-05
16	SH3GL3	1.04855	1.01162	1.08683	0.00956339
17	TLL1	1.11301	1.04912	1.1808	0.000385953
18	SERPINA3	1.05239	1.01498	1.09118	0.00568803
19	SFRP2	1.06033	1.02145	1.10069	0.00211784
20	RHBG	0.927198	0.886035	0.970272	0.00110433
21	COBL	1.08073	1.02844	1.13568	0.00215499
22	GATA3	0.921013	0.86735	0.977996	0.00722238
23	HSD3B1	0.956252	0.927095	0.986327	0.0046346
24	NCAM2	1.08106	1.03204	1.13242	0.000995745
25	SV2B	1.07612	1.02236	1.1327	0.00501992
26	KLHL4	1.1077	1.04592	1.17314	0.000477529
27	PI15	1.10529	1.03134	1.18455	0.00460427
28	KIAA1755	1.09607	1.03052	1.16578	0.00354931
29	PLA2G2F	0.954067	0.923545	0.985598	0.00459045
30	APCDD1L	1.08399	1.03324	1.13723	0.000978394
31	GFPT2	1.10766	1.04265	1.17673	0.000922477
32	TNFAIP6	1.13241	1.05766	1.21244	0.000358377
33	PTPRZ1	1.05212	1.01787	1.08753	0.00262463
34	CHRDL2	1.06588	1.0221	1.11154	0.00286859
35	GOLT1A	0.909214	0.868678	0.951642	4.3134e-05

## Sheet: EBG model genes 
model_coef_21_genes
	values
COBL	0.000640832
CNTN1	0.000665513
GOLT1A	-0.000782886
EFEMP1	0.000845282
SERPINA3	0.000418048
GATA3	-0.000684636
GFPT2	0.000681523
MFAP5	0.000545878
FABP6	-0.000483968
PCDH9	0.000875836
PI15	0.000638489
RHBG	-0.000595564
PLA2G2F	-0.000404569
ANKRD29	0.000662728
TLL1	0.000857858
TNFAIP6	0.000837059
HSD3B1	-0.000371363
TNFAIP8L3	0.00103225
CYP1B1	0.000767532
CILP	0.000499637
SLIT2	0.000671912
